# Supplementary material for: p53 regulates DREAM complex-mediated repression in a p21-independent manner
Source: EMBO J. 2025 Mar 4;44(8):2279–97. doi: 10.1038/s44318-025-00402-7 (PMC12000331; doi:10.1038/s44318-025-00402-7)
Supplement: Supplementary file 3 — Dataset EV1 [file 44318_2025_402_MOESM3_ESM.xlsx]

## Sheet: README
Dataset EV1	Analysis using E2F4-p53 ChIP seq of HCT116 p53 WT, E2F4 ChIP of combine datasets & Fischer DREAM targets
S.No.	Sheet name			Discription
1	Genes in canonical pathway			List of 321 genes which are common between E2F4 ChIP, E2F4-p53 Re-ChIP and fischer DREAM targets (i.e. genes in the "canonical" pathway)
2	Genes in Non-canonical pathway			List of 2480 genes common between E2F4 ChIP and E2F4-p53 Re-ChIP but not in fischer DREAM targets ("non-canonical" pathway)
3	Exclusively in E2F4 ChIP			List of 9443 genes which are exclusively in E2F4 ChIP but not in E2F4-p53 Re-ChIP nor in fischer DREAM targets
4	Exclusively in E2F4-p53 Re-ChIP			List of 2111 genes which are exclusively in E2F4-p53 ReChIP but not in either E2F4 ChIP nor in the list of fischer DREAM targets

## Sheet: Genes in Canonical pathway
List of 321 genes which are common between E2F4 ChIP, E2F4-p53 Re-ChIP and Fischer DREAM targets (i.e. genes in the "canonical" pathway)
CENPS
AUNIP
HMGN2
SFPQ
CLSPN
SNIP1
CDCA8
CDC20
KIF2C
NASP
RAD54L
STIL
USP1
GADD45A
DEPDC1
CDC7
TMED5
SASS6
GPSM2
FAM72D
HCN3
IQGAP3
DARS2
TSEN15
KIF14
UBE2T
SNRPE
NEK2
DTL
INTS7
CENPF
LBR
LIN9
EXO1
HNRNPU
AHCTF1
ZNF695
NSUN6
YME1L1
CSTF2T
ZWINT
IPMK
RTKN2
DNA2
KIF20B
KIF11
CEP55
HELLS
ARHGAP19
KAZALD1
NOLC1
SMNDC1
BUB3
MKI67
RRM1
CCDC34
METTL15
DCDC1
DDB2
INCENP
CDCA5
RAD9A
POLD3
DDIAS
CEP295
PANX1
MRE11
CEP57
ATM
FOXM1
MRPL51
CDCA3
MAGOHB
ALG10
ALG10B
SLC38A1
TROAP
RACGAP1
ESPL1
TIMELESS
SHMT2
MDM1
NEDD1
GAS2L3
PARPBP
ISCU
CIT
KNTC1
POLE
CENPJ
RFC3
NUDT15
RNASEH2B
CKAP2
DIAPH3
BORA
TFDP1
MIS18BP1
LRR1
CDKN3
LIN52
XRCC3
SIVA1
CDCA4
TEDC1
MEIS2
BUB1B
KNL1
OIP5
CTDSPL2
DUT
CEP152
MNS1
KIF23
THAP10
ARID3B
EDC3
ABHD2
TICRR
BLM
PRC1
PGP
TFAP4
CARHSP1
PLK1
KIF22
ZNF688
ZNF689
FUS
SHCBP1
GINS3
GINS2
CDT1
FANCA
HASPIN
DERL2
PIMREG
WRAP53
AURKB
TOP3A
TMEM97
SPAG5
ATAD5
RDM1
FBXL20
CDC6
PSMC3IP
KIF18B
SRSF1
TRIM37
SKA2
PRR11
BRIP1
KPNA2
CDC42EP4
RPL38
FDXR
NUP85
TK1
BIRC5
LRRC45
FN3KRP
THOC1
METTL4
NDC80
CEP192
HAUS1
SKA1
MALT1
PMAIP1
RTTN
PTBP1
UHRF1
ZNF266
CDKN2D
SPC24
GATAD2A
CCNE1
WDR62
POLD1
ZNF701
MYADM
TMEM18
RRM2
GEN1
TTC32
LDAH
PTRHD1
CENPA
MSH6
FOXN2
FANCL
XPO1
FAM161A
MDH1
EIF2AK3
NCAPH
BUB1
CKAP2L
ZRANB3
RIF1
GPD2
FIGN
GORASP2
LNPK
HNRNPA3
NUP35
C2orf69
CUL3
DTYMK
FAM110A
CDC25B
NXT1
GINS1
ASXL1
DNMT3B
SRSF6
MYBL2
UBE2C
HSPA13
MIS18A
DYRK1A
PCNT
DGCR8
CENPM
GTSE1
BHLHE40
SGO1
UBP1
KIF15
CDC25A
GMPPB
TRAIP
POLQ
MCM2
STAG1
SLC25A36
TRIM59
RFC4
NSD2
DCAF16
LCORL
DHX15
SMIM14
CEP135
ANKRD17
HNRNPD
LIN54
H2AZ1
HADH
MAD2L1
MND1
ETFDH
HMGB2
CENPU
CEP72
BRD9
BRIX1
FBXO4
DEPDC1B
ARRDC3
SLF1
DCP2
BRD8
DEK
E2F3
CDKAL1
GMNN
H3C2
H1-2
H2BC4
ZNF184
H2AC13
H2AC14
H2BC17
NEU1
SLC29A1
MCM3
TTK
ORC3
CASP8AP2
MAP3K7
CENPW
SP4
ANLN
H2AZ2
ZNF273
EZH2
XRCC2
NCAPG2
ERI1
TNKS
CDCA2
PBK
WRN
ASH2L
MCM4
GGH
MYBL1
RAD54B
MED30
ATAD2
MYC
TONSL
RECQL4
MTAP
PLAA
NUDT2
MELK
CENPP
FANCC
ZNF367
INIP
PBX3
DOLPP1
HCCS
FANCB
SUV39H1
KIF4A
TIMM8A
HMGB3

## Sheet: Genes in Non-canonical pathway
List of 2480 genes common between E2F4 ChIP and E2F4-p53 Re-ChIP but not in Fischer DREAM targets ("non-canonical" pathway)
LOC101928626
LINC00115
NADK
SKI
PANK4
MMEL1
ARHGEF16
CCDC27
LINC01777
AJAP1
HES3
PHF13
LINC01714
SLC45A1
GPR157
DFFA
CASZ1
MFN2
PRDM2
KAZN-AS1
DDI2
FLJ37453
NBPF1
KLHDC7A
IFFO2
ECE1
GRHL3
MAN1C1
LOC101928728
SFN
SNORA73B
COL16A1
PTP4A2
TRIM62
PHC2-AS1
AGO1
STK40
MRPS15
CSF3R
C1orf109
YRDC
PABPC4
CITED4
HIVEP3
RIMKLA
MIR5584
HECTD3
LRRC41
DMBX1
CMPK1
FOXD2
BEND5
DMRTA2
CALR4P
ZYG11A
ECHDC2
DMRTB1
MRPL37
SSBP3
MIR4422
LINC01755
LINC01135
HOOK1
DNAJC6
SERBP1
ANKRD13C
CTH
LRRIQ3
ST6GALNAC3
AK5
MIGA1
FUBP1
ADGRL4
LOC101927434
LINC01362
CCN1
ZNHIT6
LINC01364
PKN2
HFM1
GFI1
EVI5
BCAR3-AS1
GCLM
ABCA4
ARHGAP29
ABCD3
LINC01776
SNX7
FRRS1
NTNG1
MIR7852
INKA2
CAPZA1
LRIG2-DT
TSHB
NGF
VANGL1
CASQ2
MAB21L3
NBPF8
PDE4DIPP2
PDE4DIPP4
SRGAP2C
EMBP1
RNVU1-17
LOC105369140
FAM72C
SRGAP2D
NBPF15
RNVU1-2A
GPR89B
H2AC18
H2AC19
MRPS21
PRPF3
SEMA6C
ZNF687-AS1
CRNN
IL6R
EFNA1
GBAP1
FAM189B
MSTO1
DCAF8
CFAP126
FCGR2A
CCDC190
RGS4
RGS5
PBX1
PBX1-AS1
FAM78B
CD247
MIR557
LINC00626
ATP1B1
SCYL3
FMO4
PRRC2C
KIAA0040
COP 1
RALGPS2
TDRD5
LHX4
IER5
CACNA1E
LINC01344
DHX9
LAMC1-AS1
LAMC2
C1orf21
EDEM3
ODR4
PLA2G4A
LINC01036
BRINP3
LINC01680
RGS21
RGS2
LINC01031
LINC01724
NR5A2
NAV1
SHISA4
OPTC
LRRN2
NFASC
RBBP5
NUAK2
SLC45A3
RAB29
SRGAP2
YOD1
PLXNA2
KCNH1-IT1
RPS6KC1
PTPN14
KCNK2
KCTD3
USH2A
ESRRG
LINC02869
LYPLAL1-DT
ZC3H11B
MARK1
HLX-AS1
LINC02817
DUSP10
LINC02257
TP53BP2
DNAH14
EPHX1
COQ8A
C1orf35
OBSCN-AS1
RNA5S1
LINC01682
GALNT2
PGBD5
TTC13
SNRPD2P2
TSNAX-DISC1
DISC1-IT1
SIPA1L2
MAP3K21
TARBP1
PP2672
B3GALNT2
GNG4
MIR1537
LYST
NID1
ERO1B
ACTN2
MTR
MIR4428
LOC100130331
ZP4
CHRM3
CHRM3-AS1
FMN2
GREM2
KMO
CHML
PLD5
ZBTB18
ADSS2
DESI2
KIF26B-AS1
ZNF496
PGBD2
TUBB8
MIR6072
LINC02669
TASOR2
MIR3155B
LINC02649
LINC02676
LINC02670
MIR548Q
SEPHS1
PRPF18
PTER
ST8SIA6-AS1
MIR511
LINC02643
PIP4K2A
ARMC3
MIR603
ODAD2P1
RAB18
MIR8086
WAC-AS1
BAMBI
C10orf126
JCAD
LINC02644
KIF5B
MIR3611
GJD4
ANKRD30A
LINC00999
ACTR3BP5
LOC441666
RASGEF1A
ZNF32
CXCL12
MIR3156-1
LOC102724488
WDFY4
SGMS1-AS1
PRKG1-AS1
CISD1
SLC16A9
ADO
NRBF2
JMJD1C
LINC01515
CTNNA3
SIRT1
DDX50
PRF1
C10orf105
CHST3
DNAJB12
COMTD1
DLG5
RPS24
LINC00595
ZMIZ1-AS1
PRXL2A
NRG3-AS1
LINC02650
CCSER2
GRID1-AS1
NUTM2A-AS1
PTEN
LINC01375
LOC644215
AVPI1
GOLGA7B
CRTAC1
R3HCC1L
ABCC2
NDUFB8
SUFU
CFAP58
SORCS3
SORCS3-AS1
LINC02627
LINC01435
XPNPEP1
PDCD4
GPAM
LOC103344931
TCF7L2
AFAP1L2
GFRA1
FAM204A
WDR11-AS1
FGFR2
PSTK
CTBP2
ADAM12
C10orf90
FOXI2
LINC01163
GLRX3
PPP2R2D
FRG2B
NLRP6
RNH1
CHID1
TOLLIP-DT
KCNQ1OT1
KCNQ1-AS1
ART1
DENND2B
NRIP3
LOC101928008
SBF2
CSNK2A3
TEAD1
LINC02751
MIR6073
KCNC1
SERGEF
NAV2-AS2
PRMT3
CCDC179
MIR8054
MIR8068
LINC02546
MPPED2
LOC100506675
WT1-AS
QSER1
LOC100507144
CD44
SLC1A2
COMMD9
LINC01493
LRP4-AS1
PTPRJ
OR5AK4P
OR4D11
MIR3162
OSBP
OR10V2P
LINC00301
FADS3
FTH1
FLRT1
SAC3D1
SIPA1
CD248
CTSF
PPP1CA
NUDT8
CHKA
CCND1
FGF3
FADD
ALG1L9P
CLPB
FCHSD2
RELT
FAM168A
UCP3
KLHL35
LOC105369391
EMSY
KCTD21-AS1
USP35
NARS2
MIR708
LINC02720
DLG2
ME3
TMEM135
LINC02711
RAB38
MIR1261
FAT3
SLC36A4
MIR548L
CCDC82
LINC02737
CNTN5
KBTBD3
C11orf65
C11orf87
ZC3H12C
DRD2
DDX6
NECTIN1-DT
SORL1
MIR125B1
MIR100HG
CDON
LOC101929427
LINC02712
ARHGAP32
ADAMTS15
LINC02714
LOC100507548
WASH8P
KDM5A
WNK1
RAD52
CACNA1C-IT3
FKBP4
TEAD4
TSPAN9
VAMP1
CHD4
PTPN6
LOC408186
MGST1
AEBP2
SLCO1C1
MIR920
BCAT1
KRAS
LMNTD1
MIR4302
ITPR2
TM7SF3
TMTC1
IPO8
DDX11-AS1
DENND5B-AS1
PKP2
CPNE8
PDZRN4
GXYLT1
PPHLN1
PRICKLE1
LINC02461
PLEKHA8P1
RPAP3
PRPH
COX14
SCN8A
COPZ1
R3HDM2
SLC16A7
TAFA2
DPY19L2
SRGAP1
XPOT
LINC02389
LEMD3
LOC100507065
RPSAP52
GRIP1
LOC102724421
FRS2
PRANCR
ATXN7L3B
ZDHHC17
NAV3
PAWR
SLC6A15
MKRN9P
TMTC3
KITLG
DCN
LINC01619
UBE2N
PLXNC1
TMCC3
NDUFA12
MIR3685
METAP2
LTA4H
ELK3
CDK17
CFAP54
SLC9A7P1
TMPO-AS1
SLC25A3
LOC101928937
GLT8D2
KCCAT198
TCP11L2
RIC8B
SART3
MIR619
FOXN4
ATP2A2
ANAPC7
VPS29
MIR6760
MIR6761
RBM19
TBX5
TBX3
MIR620
NOS1
KSR2
SUDS3
NRAV
XLOC_009911
CAMKK2
ANAPC5
HPD
BCL7A
MLXIP
CLIP1
ZNF664-RFLNA
MIR6880
LINC00939
LINC00944
LINC02376
TMEM132D
LINC02415
SNORA49
NOC4L
FBRSL1
MIR6763
LOC101928530
ANHX
FAM230C
PSPC1
EEF1AKMT1
TNFRSF19
MIR2276
ATP8A2
RASL11A
MTIF3
LNX2
FLT1
UBE2L5
LINC00398
RXFP2
LINC02344
STARD13
DCLK1
NHLRC3
LINC00332
MIR5006
ENOX1
LINC00390
MIR8079
LRCH1
MED4
RCBTB2
CYSLTR2
FNDC3A
KCNRG
RNASEH2B-AS1
WDFY2
MRPS31P5
HNRNPA1L2
LINC01065
LINC00374
TDRD3
LINC00459
LINC00364
LINC00383
KLF5
LINC00561
OBI1-AS1
LOC780529
RBM26-AS1
SLITRK1
GPC6
GPC6-AS1
UGGT2
STK24
ITGBL1
LINC01309
DAOA
DAOA-AS1
LINC00460
MYO16-AS1
LINC00399
IRS2
LINC00396
RAB20
NAXD
CHAMP1
LINC01054
OR11H12
LINC01297-DUXAP10-NBEAP6
PIP4P1
OXA1L
MMP14
DHRS4
CARMIL3
PCK2
PRKD1
HECTD1
LINC02313
ARHGAP5-AS1
NPAS3
EGLN3
INSM2
BRMS1L
MBIP
LINC00517
MIA2-AS1
FBXO33
LINC02315
LRFN5
FSCB
MDGA2
LINC00648
RN7SL1
LINC01588
DMAC2L
GNG2
TXNDC16
SAMD4A
FBXO34
KTN1-AS1
EXOC5
DAAM1
GPR135
TMEM30B
LINC00644
SYNE2
MAX
LINC02324
RDH11
PLEKHD1
MED6
PCNX1
RGS6
DPF3
NUMB
DNAL1
GPATCH2L
VASH1
NRXN3
LOC105370586
TSHR
CEP128
GTF2A1
LINC02301
FLRT2
LINC01148
LINC02330
SPATA7
FOXN3-AS2
NRDE2
TTC7B
PPP4R3A
TC2N
ATXN3
SLC24A4
LGMN
GOLGA5
GON7
SERPINA3
BDKRB1
LINC02325
LINC02914
BCL11B
DIO3
DYNC1H1
ANKRD9
AHNAK2
GPR132
CHEK2P2
GOLGA8CP
FAM30C
CYFIP1
TUBGCP5
MKRN3
HERC2P9
NSMCE3
LOC102725021
OTUD7A
LOC101928042
GREM1-AS1
FMN1
SPRED1
RAD51-AS1
RMDN3
CHAC1
GOLM2
LOC105370802
SLC24A5
MYO5C
PIGB
LOC145783
MYZAP
ALDH1A2-AS1
FAM81A
FOXB1
RORA-AS2
LINC02349
MIR190A
USP3-AS1
PPIB
CSNK1G1
DPP8
DENND4A
MEGF11
LOC101929076
EWSAT1
PAQR5
RPLP1
THSD4-AS1
PARP6
NEO1
FAM219B
CSPG4
FBXO22
MIR3713
SH2D7
ADAMTSL3
MIR548AP
POLG
CIB1
IQGAP1
CRTC3-AS1
FURIN
RCCD1
SLCO3A1
LINC00930
CHD2
RGMA
LINC02207
LINC01579
MCTP2
LOC105369212
LINC00923
ARRDC4
IGF1R
MIR4714
PGPEP1L
MEF2A
MPG
JMJD8
RPUSD1
TRAP1
CREBBP
LINC02861
SRL
HMOX2
ROGDI
GLYR1
EEF2KMT
EMP2
LOC105371083
LOC400499
ERCC4
XYLT1
PKD1P5-LOC105376752
TMC7
GPRC5B
REXO5
METTL9
HS3ST2
USP31
SCNN1B
COG7
CACNG3
LINC01567
ARHGAP17
AQP8
KDM8
NPIPB11
LOC112694756
FBXL19
PRSS8
ZNF720
LOC390705
UBE2MP1
ANKRD26P1
N4BP1
LINC01571
LOC101927480
OGFOD1
ADGRG5
LINC02141
CDH8
CA7
PHAF1
CTCF-DT
THAP11
ZFP90
CDH1
ST3GAL2
MTSS2
VAC14
ATXN1L
ZNF821
FA2H
ZNRF1
CLEC3A
WWOX
MAF
DYNLRB2
CDYL2
ARLNC1
MIR7854
LOC101928417
LOC102724163
USP10
MIR5093
ZNF469
ZFPM1-AS1
APRT
LOC100129697
LOC105371414
TCF25
MC1R
LOC101927727
MIR3183
MINK1
YBX2
POLR2A
SENP3
EIF4A1
TP53
ALOXE3
KRBA2
NDEL1
USP43
HS3ST3A1
MGC12916
LOC101928475
UBB
LRRC75A
GID4
MIEF2
UBBP4
MTRNR2L1
MIR4522
KSR1
NLK
KIAA0100
SSH2
TEFM
SH3GL1P1
C17orf75
CDK5R1
SPACA3
AA06
TADA2A
MRPL45
ARHGAP23
SRCIN1
MED24
RAPGEFL1
WIPF2
NBR2
TMEM106A
UBTF
KANSL1-AS1
ITGB3
EFCAB13-DT
PRR15L
ATP5MC1
UBE2Z
B4GALNT2
PHB
FAM117A
LINC01969
TOB1-AS1
NME2
LINC02073
LINC02089
KIF2B
TOM1L1
TMEM100
PPM1E
APPBP2
TBX2
TBX4
MED13
LOC105371855
MARCHF10-DT
STRADA
SCN4A
PLEKHM1P1
CEP112
MIR634
LINC00674
SLC16A6
WIPI1
KCNJ2-AS1
CASC17
SOX9
LINC00511
SLC39A11
MIR3615
KCTD2
MYO15B
SPHK1
PRCD
LOC105371899
SOCS3
DNAH17-AS1
ENGASE
CARD14
NPTX1
MIR657
BAHCC1
P4HB
FASN
FOXK2
ROCK1P1
LINC00470
DLGAP1-AS1
LAMA1
PTPRM
MTCL1
RALBP1
TXNDC2
VAPA
AFG3L2
ROCK1
GREB1L
MIB1
CTAGE1
RBBP8
CABLES1
LINC01915
ZNF521
MIR8057
CDH2
MIR302F
DSC3
B4GALT6
RNF125
KLHL14
MAPRE2
ZNF397
INO80C
FHOD3
KIAA1328
CELF4
MIR4318
MIR924HG
LINC01477
PIK3C3
LINC00907
RIT2
SLC14A2
PIAS2
SMAD2
SMAD7
MIR4528
SNORA37
POLI
STARD6
TCF4-AS1
TCF4
LINC01539
WDR7
ATP8B1
ZNF532
MC4R
LINC01544
RNF152
PHLPP1
DSEL-AS1
TMX3
DOK6
FBXO15
ZNF407-AS1
ZADH2
ZNF516-AS1
ZNF236-DT
GALR1
ATP9B
NFATC1
PARD6G
HCN2
GPX4
NDUFS7
REXO1
KLF16
TIMM13
GADD45B
GNG7
DIRAS1
NFIC
YJU2
DPP9
KDM4B
PTPRS
RANBP3-DT
CD70
ZNF557
TEX45
CAMSAP3
ELAVL1
KANK3
ZNF414
ANGPTL6
KEAP1
ATG4D
QTRT1
CARM1
TIMM29
SMARCA4
EPOR
ZNF823
ZNF791
DHPS
SYCE2
IER2
ADGRL1-AS1
ADGRL1
DNAJB1
ILVBL
NOTCH3
EPHX3
SLC35E1
NIBAN3
FCHO1
ELL
UPF1
LPAR2
ZNF430
ZNF708
ZNF429
ZNF257
ZNF254
LOC101927151
PLEKHF1
ZNF536
LINC01791
ZNF507
RGS9BP
CEBPA
KCTD15
LSM14A
LSR
ARHGAP33
NFKBID
ZNF571
DPF1
PSMD8
MAP4K1-AS1
FBXO17
PAK4
PAF1
RPS16
LEUTX
C19orf47
ETHE1
SMG9
NKPD1
MIR6088
GPR4
MIR642B
RSPH6A
NANOS2
IGFL3
CCDC8
CCDC9
BICRA
ZSWIM9
MAMSTR
RASIP1
MIR4324
TEAD2
IRF3
VRK3
NR1H2
CTU1
ZNF665
ZNF331
CACNG6
KMT5C
ZNF579
ZNF524
ZNF256
ZNF324B
TPO
LOC102723730
LINC01250
TRAPPC12
ALLC
LINC01249
LINC01247
LINC00487
MBOAT2
ASAP2
YWHAQ
SNORA80B
PDIA6
KCNF1
SLC66A3
MIR4429
LOC100506474
LINC00276
NBAS
RAD51AP2
KCNS3
NT5C1B
LAPTM4A
LOC107985856
TDRD15
KLHL29
ADCY3
KIF3C
NRBP1
MIR4263
LOC100505716
PLB1
LCLAT1
EHD3
LTBP1
FEZ2
STRN
QPCT
HNRNPLL
SLC8A1
MTA3
LRPPRC
LINC01833
LINC01121
PRKCE
TMEM247
MSH2-OT1
FBXO11
FSHR
MIR8485
LOC730100
LINC01867
MIR4431
PSME4
RTN4
CCDC88A
PNPT1
VRK2
LINC01122
LINC01793
REL
CCT4
TMEM17
LINC02579
RAB1A
LINC01797
ETAA1
LINC01812
C1D
CNRIP1
SNRNP27
LINC01816
MCEE
ZNF638
CYP26B1
EXOC6B
GCFC2
LINC01815
FUNDC2P2
TMSB10
MIR4435-1
LOC107985911
LOC101927050
LSP1P4
ACTR3BP2
PROM2
KCNIP3
ANKRD36C
ARID5A
LMAN2L
TMEM131
CNGA3
LINC02611
CRACDL
REV1
TBC1D8-AS1
MAP4K4
LINC01103
SH3RF3-AS1
MIR4265
LOC105373553
MIR4435-2
TMEM87B
TTL
PAX8-AS1
DDX18
EN1
C1QL2
EPB41L5
GLI2
TFCP2L1
RNU4ATAC
NIFK-AS1
TSN
LINC01826
LINC01941
SFT2D3
HS6ST1
SMPD4BP
MGAT5
CCNT2
LCT-AS1
MIR7157
KYNU
ZEB2-AS1
TEX41
ACVR2A
EPC2
ARL5A
FMNL2
PRPF40A
ACVR1C
DAPL1
WDSUB1
BAZ2B
RBMS1
LOC101929512
KCNH7
GRB14
SLC38A11
GALNT3
SCN9A
B3GALT1
B3GALT1-AS1
G6PC2
CCDC173
DLX2-DT
SP3
OLA1
CHRNA1
TTC30B
PPP1R1C
PDE1A
MIR548AE1
ZSWIM2
TFPI
GULP1
LINC01090
WDR75
NEMP2
NAB1
NABP1
PCGEM1
SLC39A10
HECW2-AS1
PLCL1
LINC01923
SATB2-AS1
KCTD18
CASP8
SUMO1
BMPR2
FAM117B
ICA1L
ABI2
RAPH1
ICOS
PARD3B
INO80D
MYOSLID-AS1
RPE
KANSL1L
CPS1-IT1
ABCA12
ATIC
LINC00607
XRCC5
LINC01921
ARPC2
WNT6
ABCB6
MIR4268
EPHA4
FAM124B
MIR5702
SPHKAP
PID1
DNER
PTMA
GIGYF2
SNORC
SH3BP4
AGAP1-IT1
LOC93463
MLPH
SCLY
LINC01107
TWIST2
LINC01940
MIR4440
LOC150935
MIR4786
CSNK2A1
NOP56
RNF24
SMOX
TMEM230
GPCPD1
CHGB
CASC20
RNU105B
PLCB4
ANKEF1
SNAP25
LINC00687
BTBD3
LOC102606466
MACROD2-AS1
LOC613266
KIF16B
RBBP9
INSM1
RALGAPA2
KIZ
LINC01427
FRG1CP
FRG1DP
FRG2EP
DEFB115
C20orf144
ZNF341
ZNF341-AS1
MAP1LC3A
PIGU
FAM83C
CNBD2
LOC100130373
SRC
RALGAPB
LINC01370
TOP 1.00
JPH2
KCNS1
MIR3616
NCOA3
LINC01523
PARD6B
TSHZ2
LOC101927770
ZNF217
CYP24A1
PFDN4
DOK5
FAM210B
TFAP2C
VAPB
TAF4
SLCO4A1
NTSR1
TCFL5
TNFRSF6B
CRYAA
LOC102724951
KCNE1B
MIR6724-1
RNA45SN2
TEKT4P2
LINC01667
BAGE2
TPTE
SNORD74B
LINC01549
BTG3
LINC00320
N6AMT1
BACH1
GRIK1-AS1
LOC150051
PAXBP1-AS1
IFNGR2
SON
DONSON
KCNE2
LINC01426
LOC100506403
SIM2
HLCS
PSMG1
MIR4760
RIPK4
ABCG1
LINC01678
COL6A1
C21orf58
FRG1FP
LOC102723769
CCT8L2
HDHD5
FAM230F
CLTCL1
TRMT2A
IGLL5
MIF
MIF-AS1
LINC02554
ZNRF3
KREMEN1
RTCB
SYN3
MYH9
ELFN2
SH3BP1
ANKRD54
CSNK1E
CBX7
PDGFB
RPL3
ADSL
MCHR1
RBX1
NAGA
TCF20
TTLL1
EFCAB6
PHF21B
WNT7B
LINC00899
TRMU
TBC1D22A-AS1
CRELD2
SELENOO
MAPK11
RABL2B
SETMAR
EGOT
MIR4790
GRM7-AS1
LOC101927394
CAV3
OXTR
SETD5
MTMR14
EMC3-AS1
CIDECP1
BRK1
TATDN2
ATG7
VGLL4
PPARG
IQSEC1
WNT7A
MRPS25
RBSN
HACL1
MIR563
LINC00690
LOC105376975
KCNH8
LOC101927829
ZNF385D
UBE2E2-AS1
UBE2E2
NR1D2
LINC01981
RBMS3-AS3
RBMS3-AS1
STT3B
ZNF860
CNOT10
PDCD6IP
STAC
OXSR1
XYLB
ACVR2B
SLC25A38
ENTPD3-AS1
CTNNB1
SLC6A20
CCR1
SCAP
MIR5787
TMEM115
RBM15B
RAD54L2
SFMBT1
CHDH
ERC2
ACOX2
CFAP20DC
MIR548BB
FHIT
PTPRG
ADAMTS9
MAGI1-AS1
SLC25A26
KBTBD8
SUCLG2
FRMD4B
FOXP1-AS1
LINC00870
LINC00877
CNTN3
LINC00960
LINC02077
LOC101927374
GBE1
LINC02008
CADM2-AS2
VGLL3
POU1F1
ZNF654
CGGBP1
CSNKA2IP
EPHA3
PROS1
MTHFD2P1
MIR8060
EPHA6
ARL 6.00
COL8A1
TFG
MIR548AB
ALCAM
CBLB
DUBR
MYH15
GUCA1C
MIR4445
CD96
PLCXD2
CCDC191
ZBTB20
GAP43
LOC105374060
GSK3B
SEMA5B
MYLK-AS1
MYLK-AS2
HEG1
SLC41A3
ZXDC
PLXNA1
RUVBL1
RPN1
RAB7A
LOC653712
PLXND1
ATP2C1
NUDT16L2P
NUDT16
MIR5704
TF
LINC02004
PCCB
SOX14
FAIM
CLSTN2-AS1
RASA2
TFDP2
GK5
TRPC1
DIPK2A
CPA3
TM4SF1-AS1
WWTR1-AS1
CLRN1-AS1
MME
LINC02029
SLC66A1L
RARRES1
IQCJ-SCHIP1-AS1
B3GALNT1
OTOL1
LINC02082
PHC3
EIF5A2
TNIK
NAALADL2
NAALADL2-AS3
MIR4789
NAALADL2-AS1
MIR7977
LINC00501
LINC00578
LINC02015
KCNMB2-AS1
USP13
PEX5L
TTC14
SST
TPRG1-AS1
TPRG1-AS2
MIR944
IL1RAP
PYDC2
HES1
SDHAP1
MELTF-AS1
DLG1
LINC02012
GAK
UVSSA
MIR943
NAT8L
ZFYVE28
HTT
FAM86EP
MIR378D1
MAN2B2
BLOC1S4
CCDC96
LINC02447
MIR4798
CLNK
HS3ST1
LINC02270
NKX3-2
LINC01085
FBXL5
LAP3
SLIT2
PACRGL
MIR7978
KCNIP4-IT1
ADGRA3
GBA3
PPARGC1A
MIR573
LGI2
PI4K2B
RBPJ
CCKAR
LINC02261
LINC02364
LINC02472
PCDH7
LOC105377651
LINC02484
LOC439933
LINC02505
C4orf19
PTTG2
UBE2K
LIMCH1
BEND4
LOC105374428
GNPDA2
GABRG1
GABRA2
CWH43
DCUN1D4
LINC02283
SRD5A3
NMU
IGFBP7
LINC02380
LINC02494
MIR548AG1
TECRL
EPHA5-AS1
AMTN
GRSF1
ADAMTS3
EREG
AREG
CNOT6L
PAQR3
PCAT4
CFAP299
PRKG2
RASGEF1B
ENOPH1
COQ2
GPAT3
CDS1
MAPK10-AS1
MAPK10
KLHL8
FAM13A
CCSER1
LNCPRESS2
ATOH1
LOC101929210
PDLIM5
LINC02267
STPG2
RAP1GDS1
C4orf54
SLC39A8
NFKB1
BDH2
TBCK
DKK 2.00
PAPSS1
MCUB
PLA2G12A
PANCR
FAM241A
MIR8082
CAMK2D
ARSJ
SYNPO2
PRDM5
QRFPR
KIAA1109
LINC01091
LINC02516
FAT4
INTU
SNHG27
LINC00613
SLC7A11
NOCT
NDUFC1
RNF150
OTUD4
C4orf51
MIR7849
TTC29
MIR4799
SH3D19
FBXW7-AS1
FHDC1
ANXA2P1
TLR2
RBM46
CTSO
C4orf45
MIR3688-1
LINC02233
LOC101928052
FSTL5
MARCHF1
MSMO1
TLL1
ANXA10
SH3RF1
VEGFC
LINC01098
LINC00290
TEMN3-AS1
MIR1305
LOC389247
LINC02508
LINC01262
DBET
DUX4
PLEKHG4B
IRX4
CTD-2194D22.4
LSINCT5
C5orf38
ICE1
LINC02145
MED10
LINC02199
MARCHF6
ROPN1L-AS1
DAP
CTNND2
LINC01194
MIR887
MYO10
LINC02223
GUSBP1
PRDM9
LINC02239
LINC02228
CDH9
LINC02103
NPR 3.00
AMACR
RAI14
SPEF2
SLC1A3
EGFLAM-AS2
LINC00603
PTGER4
ANXA2R
CCL28
MRPS30
EMB
ITGA2
FST
ESM1
GPBP1
ACTBL2
LINC02225
PLK2
RAB3C
MIR582
NDUFAF2
C5orf64-AS1
LINC02229
MAST4
OCLNP1
MCCC2
CARTPT
MAP1B
LOC340090
ARHGEF28
LINC01335
GCNT4
POLK
IQGAP2
WDR41
TENT2
ZFYVE16
FAM151B
SCARNA18
EDIL3
RASA1
CCNH
TMEM161B-AS1
LUCAT1
NR2F1
FAM172A
KIAA0825
GPR150
ELL2
ERAP1
RIOK2
LINC01340
LOC100133050
NUDT12
RAB9BP1
LINC01950
EFNA5
FER
PJA2
MAN2A1
STARD4
APC
LINC01957
LINC02214
LINC02147
DTWD2
FAM170A
LOC102467226
CSNK1G3
LOC101927421
LINC02240
LINC02039
MEGF10
ISOC1
CHSY3
MIR6830
SEPTIN8
ZCCHC10
HSPA4
MIR1289-2
JADE2
TRPC7
WNT8A
FAM53C
MATR3
PAIP2
UBE2D2
NRG2
PURA
SPRY4-AS1
ARHGAP26-AS1
ARHGAP26-IT1
HMHB1
YIPF5
KCTD16
PRELID2
ADRB2
ABLIM3
CSNK1A1
ARHGEF37
MIR378A
PDGFRB
CAMK2A
NMUR2
MRPL22
KIF4B
PPP1R2B
LINC02227
EBF1
LINC01845
LINC02159
GABRA6
CCNG1
LINC01947
TENM2
CTB-178M22.2
SLIT3-AS2
DOCK2
KCNMB1
RANBP17
FBXW11
UBTD2
LINC01485
CPEB4
LINC01411
MIR4634
THOC3
FAF2
PHYKPL
COL23A1
ZNF354C
RUFY1
RNF130
TRIM7
LOC285766
IRF4
FOXCUT
WRNIP1
SLC22A23
LINC02533
CDYL
LOC101927950
F13A1
SNRNP48
TFAP2A-AS2
C6orf52
TMEM170B
ADTRP
LOC100130357
CD83
DTNBP1
LNC-LBCS
MBOAT1
SOX4
HDGFL1
NRSN1
KIAA0319
ZNF322
LINC01012
HLA-F
HCG27
CLIC1
HSPA1A
ZNF76
MAPK14
BRPF3
KCTD20
RNF8
KCNK16
MRPS10
TJAP1
CDC5L
SUPT3H
TNFRSF21
OPN5
PTCHD4
MMUT
LOC101927082
CILK1
KLHL31
LOC101927189
COL21A1
BAG2
LINC00680
MTRNR2L9
KHDRBS2
PHF3
SCAT8
SLC25A51P1
LOC102723883
KHDC1
EEF1A1
LOC101928489
LOC101928516
COL12A1
IRAK1BP1
HMGN3-AS1
LCA5
BCKDHB
TENT5A
TPBG
UBE3D
NT5E
GJA10
BACH2
SIM1
ASCC3
GRIK2
PREP
ATG5
MTRES1
BEND3
PDSS2
OSTM1-AS1
GTF3C6
LINC02518
HDAC2-AS2
CALHM6
DCBLD1
MIR3144
GJA1
[truncated: 481 more rows]

## Sheet: Exclusively in E2F4 ChIP
List of 9443 genes which are exclusively in E2F4 ChIP but not in E2F4-p53 Re-ChIP nor in Fischer DREAM targets
WASH7P
LOC100288069
SAMD11
NOC2L
KLHL17
PLEKHN1
HES4
ISG15
AGRN
LOC100288175
C1orf159
MIR200B
SDF4
PUSL1
INTS11
AURKAIP1
CCNL2
MRPL20
SSU72
MIB2
CDK11B
SLC35E2B
CDK11A
SLC35E2A
GNB1
CALML6
TMEM52
PRKCZ
PRKCZ-AS1
FAAP20
MORN1
PEX10
HES5
TNFRSF14
PRXL2B
MIR551A
TPRG1L
TP73
TP73-AS1
LRRC47
LINC01134
MIR4689
NPHP4
RNF207
ICMT
GPR153
ACOT7
HES2
NOL9
ZBTB48
DNAJC11
CAMTA1-DT
CAMTA1-AS2
PER3
PARK7
ERRFI1
RERE
ENO1-AS1
CA6
SLC2A7
LNCTAM34A
LINC02606
SLC25A33
TMEM201
CTNNBIP1
NMNAT1
LZIC
UBE4B
KIF1B
PGD
TARDBP
SRM
EXOSC10
MTOR-AS1
MTOR
UBIAD1
DISP3
MAD2L2
AGTRAP
CLCN6
RNU5E-1
KIAA2013
MIR7846
MIR6730
DHRS3
AADACL4
AADACL3
PRAMEF10
LRRC38
PDPN
TMEM51-AS1
TMEM51-AS2
FHAD1
CELA2B
CASP9
DNAJC16
PLEKHM2
SPEN
ZBTB17
CLCNKA
FAM131C
EPHA2
ARHGEF19
CPLANE2
FBXO42
SZRD1
NECAP2
CROCCP3
LINC01783
MST1P2
CROCCP2
ESPNP
CROCC
MST1L
MIR3675
LOC105376805
SDHB
PADI2
MIR3972
RCC2
ARHGEF10L
ALDH4A1
UBR4
EMC1-AS1
EMC1
AKR7A2
MICOS10
CAPZB
MICOS10-NBL1
TMCO4
OTUD3
PLA2G2D
UBXN10
CDA
DDOST
KIF17
SH2D5
HP1BP3
EIF4G3
NBPF3
ALPL
USP48
HSPG2
CELA3B
CDC42
LINC01635
ZBTB40
TEX46
LUZP1
ZNF436-AS1
ZNF436
TCEA3
MDS2
RPL11
ELOA-AS1
GALE
IL22RA1
NIPAL3
RCAN3
SYF2
RHD
RSRP1
RHCE
MACO1
LDLRAP1
LOC646471
MIR3917
PAFAH2
SLC30A2
PDIK1L
SH3BGRL3
CD52
UBXN11
LIN28A
DHDDS
RPS6KA1
MIR1976
ARID1A
PIGV
GPN2
NR0B2
KDF1
TENT5B
SLC9A1
WDTC1
TMEM222
SYTL1
MAP3K6
GPR3
WASF2
AHDC1
IFI6
FAM76A
STX12
PPP1R8
THEMIS2
XKR8
EYA3
DNAJC8
ATP5IF1
SESN2
MED18
PHACTR4
TRNAU1AP
SNORD99
SNORA16A
TAF12
RNU11
GMEB1
YTHDF2
EPB41
TMEM200B
SRSF4
MECR
LINC01756
MATN1-AS1
PUM1
NKAIN1
SERINC2
TINAGL1
PEF1
ADGRB2
TXLNA
IQCC
HDAC1
BSDC1
ZBTB8A
ZBTB8B
ZBTB8OS
SYNC
KIAA1522
YARS1
RNF19B
AZIN2
ZNF362
MIR3605
PHC2
ZSCAN20
SMIM12
DLGAP3
ZMYM4
ZMYM4-AS1
NCDN
PSMB2
C1orf216
ADPRS
MAP7D1
TRAPPC3
SH3D21
LSM 10.00
OSCP1
ZC3H12A
GNL2
EPHA10
MTF1
INPP5B
SF3A3
UTP11
MIR3659
LOC105378663
MYCBP
AKIRIN1
BMP8A
HPCAL4
OXCT2
LOC101929536
MYCL
MFSD2A
CAP1
PPT1
RLF
ZMPSTE24
ZFP69B
EXO5
NFYC
NFYC-AS1
KCNQ4
CTPS1
SCMH1
FOXO6
EDN2
FOXJ3
ZMYND12
CCDC30
YBX1
P3H1
ZNF691
SLC2A1
CFAP57
C1orf210
KDM4A
KDM4A-AS1
ST3GAL3-AS1
IPO13
DPH2
ATP6V0B
CCDC24
SLC6A9
KLF18
DMAP1
ERI3
TMEM53
RNU5F-1
RNU5D-1
RPS8
PLK3
DYNLT4
BTBD19
EIF2B3
LINC01144
HPDL
TESK2
CCDC163
PRDX1
AKR1A1
GPBP1L1
TMEM69
IPP
MAST2
PIK3R3
NSUN4
FAAH
MKNK1-AS1
MKNK1
TEX38
EFCAB14
PDZK1IP1
SPATA6
C1orf185
LINC01562
RNF11
MIR761
NRDC
KTI12
BTF3L4
CC2D1B
TUT4
COA7
CPT2
CZIB
MAGOH
LOC100507564
LINC01771
YIPF1
TMEM59
CYB5RL
SSBP3-AS1
ACOT11
PARS2
DHCR24
BSND
USP24
LINC01767
PRKAA2
DAB1
TACSTD2
MYSM1
JUN
LINC01358
HSD52
FGGY
MIR4711
NFIA-AS2
TM2D1
DOCK7
ATG4C
LINC01739
ALG6
ROR1-AS1
CACHD1
RAVER2
LINC01359
LEPROT
MIER1
SLC35D1
IL12RB2
GNG12-AS1
GNG12
DIRAS3
WLS
LRRC40
HHLA3
ZRANB2-AS1
ZRANB2-AS2
NEGR1
LRRC53
LHX8
ACADM
SNORD45C
ASB17
ZZZ3
DNAJB4
GIPC2
MGC27382
LINC01361
LINC01712
LINC01725
TTLL7
SPATA1
CTBS
SSX2IP
BCL10
DDAH1
ODF2L
SH3GLB1
SELENOF
LINC02801
LMO4
GTF2B
KYAT3
LRRC8B
LRRC8D
GEMIN8P4
ZNF326
SNORD3G
BARHL2
LINC02609
ZNF644
TGFBR3
BTBD8
GLMN
DIPK1A
FNBP1L
MIR760
DNTTIP2
F3
MIR378G
CNN3
LINC02607
LINC01787
DPYD
LINC01708
MFSD14A
DBT
RTCA-AS1
CDC14A
SLC30A7
LOC102606465
S1PR1
PRMT6
VAV3
SLC25A24
FAM102B
PRPF38B
AKNAD1
WDR47
SCARNA2
CELSR2
PSMA5
CYB561D1
AMIGO1
GNAI3
EPS8L3
AHCYL1
RBM15-AS1
LAMTOR5
CYMP
KCNA2
DRAM2
ADORA3
LINC01160
INKA2-AS1
CTTNBP2NL
RHOC
PPM1J
LINC01356
SLC16A1-AS1
MAGI3
PHTF1
AP4B1-AS1
HIPK1-AS1
OLFML3
SYT6
TRIM33
BCAS2
NRAS
CSDE1
TSPAN2
NGF-AS1
SLC22A15
ATP1A1
ATP1A1-AS1
LINC01762
CD58
PTGFRN
MIR942
LINC01525
MAN1A2
LOC100996263
TENT5C
SPAG17
LOC105378933
WARS2-AS1
WARS2
PHGDH
HMGCS2
REG4
SEC22B
PFN1P2
NOTCH2NLR
NBPF26
RNVU1-19
LOC100996318
H2BP1
FAM72B
FCGR1CP
H2BP2
LSP1P5
RNVU1-15
SRGAP2B
LOC100996740
RNVU1-14
NBPF20
NBPF25P
GPR89A
POLR3C
PIAS3
ANKRD35
PEX11B
GNRHR2
LIX1L
ANKRD34A
TXNIP
HJV
RNVU1-6
LINC01719
NBPF10
NOTCH2NLA
PPIAL4H
HYDIN2
NBPF12
PRKAB2
FMO5
LINC00624
BCL9
ACP6
RNVU1-7
PDE4DIPP1
NBPF11
LOC101927468
MIR6077
LINC01138
NOTCH2NLB
PDE4DIP
NBPF9
SEC22B2P
NOTCH2NLC
NBPF19
LOC644634
LINC02591
FCGR1A
H2BC18
H2BC20P
SF3B4
MTMR11
OTUD7B
PLEKHO1
APH1A
CIART
RPRD2
TARS2
ECM1
FALEC
MIR4257
ADAMTSL4-AS1
MCL1
ENSA
GOLPH3L
ARNT
CTXND2
SETDB1
ANXA9
MINDY1
C1orf56
MLLT11
CDC42SE1
LYSMD1
PIP5K1A
PSMD4
PI4KB
RFX5
SELENBP1
POGZ
CGN
TUFT1
SNX27
MRPL9
TDRKH-AS1
RORC
C2CD4D
THEM5
S100A10
S100A11
TCHH
FLG-AS1
CRCT1
LCE3D
LCE2D
IVL
SPRR4
SPRR2D
S100A9
S100A7A
S100A7
S100A6
S100A5
S100A2
S100A1
S100A13
SNAPIN
ILF2
INTS3
SLC27A3
LOC343052
GATAD2B
CRTC2
MIR6737
CREB3L4
JTB
RAB13
MIR190B
C1orf43
HAX1
IL6R-AS1
TDRD10
UBE2Q1-AS1
UBE2Q1
CHRNB2
ADAR
PMVK
PBXIP1
LOC101928120
SHC1
ZBTB7B
DCST1
DCST1-AS1
ADAM15
EFNA4
EFNA3
SLC50A1
TRIM46
MUC1
MIR92B
SCAMP3
FDPS
RUSC1-AS1
DAP3
YY1AP1
RIT1
KHDC4
RXFP4
MIR6738
SSR2
LAMTOR2
MEX3A
LMNA
SEMA4A
SLC25A44
PMF1-BGLAP
TMEM79
GLMP
TSACC
MIR9-1
MIR9-1HG
MEF2D
NES
CRABP2
METTL25B
ISG20L2
MRPL24
PRCC
NTRK1
INSRR
PEAR1
LRRC71
ARHGEF11
ETV3L
ETV3
KIRREL1
LINC01704
OR6N2
IFI16
ACKR1
DUSP23
FCRL6
SLAMF8
VSIG8
CFAP45
TAGLN2
IGSF9
PIGM
ATP1A2
PEA15
LOC100287049
COPA
NHLH1
VANGL2
CD48
LY9
F11R
USF1
KLHDC9
PFDN2
USP21
PPOX
B4GALT3
ADAMTS4
FCER1G
TOMM40L
PCP4L1
SDHC
HSPA6
FCGR3A
HSPA7
FCGR3B
DUSP12
ATF6
SPATA46
UHMK1
UAP1
DDR2
HSD17B7
LMX1A
RXRG
LRRC52-AS1
MGST3
LOC440700
TMCO1-AS1
TMCO1
FMO9P
POGK
TADA1
MAEL
STYXL2
CREG1
MPZL1
ADCY10
DCAF6
MPC2
TIPRL
SFT2D2
TBX19
XCL1
NME7
SLC19A2
KIFAP3
GORAB
GORAB-AS1
MYOC
VAMP4
EEF1AKNMT
DNM3
DNM3OS
PIGC
SUCO
TNFSF18
TNFSF4
PRDX6
KLHL20
ZBTB37
GAS5
RC3H1
RABGAP1L
RABGAP1L-DT
GPR52
MRPS14
TNR
LINC01657
PAPPA2
MIR488
BRINP2
RASAL2-AS1
TEX35
C1orf220
MIR4424
FAM20B
TOR3A
SOAT1
AXDND1
CEP350
QSOX1
LHX4-AS1
OVAAL
XPR1
KIAA1614
KIAA1614-AS1
STX6
LINC01699
ZNF648
RNASEL
RGS16
NPL
LOC647070
SMG7-AS1
SMG7
NCF2
ARPC5
NIBAN1
TRMT1L
IVNS1ABP
GS1-279B7.1
TPR
PTGS2
PACERR
RGS1
RO60
GLRX2
CDC73
MIR4735
ZBTB41
C1orf53
LHX9
NEK7
ATP6V1G3
MIR181B1
MIR181A1
MIR181A1HG
LINC00862
ZNF281
DDX59-AS1
DDX59
INAVA
MROH3P
KIF21B
ASCL5
TMEM9
IGFN1
PKP1
TNNT2
LAD1
PHLDA3
LOC107985246
MIR5191
IPO9
LMOD1
TIMM17A
RNPEP
ELF3-AS1
LGR6
SYT2
PCAT6
ACTG1P25
RABIF
KLHL12
ADIPOR1
TMEM183A
PPFIA4
ADORA1
CHI3L1
LINC01353
LINC01136
BTG2
PRELP
ATP2B4
SNORA77
LAX1
ZC3H11A
SOX13
ERLNC1
ETNK2
KISS1
GOLT1A
LINC00628
PPP1R15B
MDM4
TMEM81
DSTYK
TMCC2
LEMD1-AS1
BLACAT1
CDK18
MFSD4A
ELK4
LOC284581
SLC41A1
SLC26A9-AS1
SLC26A9
CTSE
FAM72A
IKBKE
MIR6769B
RASSF5
EIF2D
DYRK3
MAPKAPK2
IL24
FCMR
C1orf116
CD55
CR2
CR1
CR1L
CD46
MIR29B2
MIR29B2CHG
CD34
LINC01774
LINC01698
MIR205HG
CAMK1G
LAMB3
TRAF3IP3
C1orf74
IRF6
UTP25
SERTAD4-AS1
HHAT
RCOR3
TRAF5
LINC00467
RD3
SLC30A1
LOC91548
LPGAT1
MIR3122
LINC02608
PPP2R5A
NENF
LINC01740
ATF3
FAM71A
BATF3
NSL1
FLVCR1-DT
VASH2
ANGEL2
SMYD2
SPATA17
RRP15
TGFB2-AS1
TGFB2-OT1
LINC01710
LYPLAL1
SLC30A10
EPRS1
BPNT1
IARS2
RAB3GAP2
C1orf115
MTARC2
MTARC1
RNU6ATAC35P
LINC01655
HHIPL2
TAF1A-AS1
MIA3
BROX
AIDA
DISP1
TLR5
CCDC185
CAPN8
CAPN2
GTF2IP20
FBXO28
DEGS1
NVL
CNIH4
CNIH3
WDR26
ENAH
TMEM63A
LEFTY1
SDE2
H3-3A
LINC01703
ACBD3-AS1
PARP1
STUM
ITPKB-IT1
ITPKB
PSEN2
CDC42BPA
ZNF678
SNAP47
JMJD4
LOC105373289
PRSS38
MIR5008
WNT9A
WNT3A
ARF1
MRPL55
GUK1
IBA57
MIR6742
TRIM11
H2AW
H2BU1
RNF187
BTNL10
RHOU
RAB4A
TAF5L
LINC01737
COG2
LOC101927604
C1orf198
ARV1
MIR1182
FAM89A
TRIM67
TRIM67-AS1
C1orf131
EXOC8
LINC00582
DISC1
DISC2
MAP10
NTPCR
KCNK1
MIR4427
SLC35F3
MIR4671
COA6
LINC01354
IRF2BP2
LOC101927787
LINC01132
LOC101927851
SNORA14B
TOMM20
RBM34
MIR4753
ARID4B
TBCE
GPR137B
LGALS8-AS1
RYR2
LINC01139
CHRM3-AS2
FH
OPN3
MAP1LC3C
SDCCAG8
AKT3
LINC02774
C1orf100
EFCAB2
KIF26B
SMYD3
CNST
SCCPDH
ZNF670-ZNF695
ZNF669
LINC02897
ZNF124
MIR3916
NLRP3
OR2W5P
OR14K1
OR2T6
SH3BP5L
MIR3124
ZNF672
ZNF692
ZMYND11
LARP4B
GTPBP4
IDI1
WDR37
ADARB2
PFKP
PITRM1-AS1
PITRM1
KLF6
LINC02639
MANCR
AKR1E2
AKR1C6P
AKR1C1
LINC02561
CALML5
CALML3-AS1
LASTR
ASB13
GDI2
ANKRD16
IL15RA
RBM17
PFKFB3
LINP1
SFMBT2
KIN
TAF3
GATA3-AS1
LOC101928272
SFTA1P
CELF2
USP6NL
ECHDC3
PROSER2
UPF2
SEC61A2
CDC123
CAMK1D
PHYH
LOC101928453
MIR4293
FRMD4A
FAM107B
LOC100421372
MEIG1
ACBD7
MINDY3
RSU1
CUBN
TRDMT1
VIM
ST8SIA6
HACD1
STAM-DT
STAM
SLC39A12
ARL5B
LOC101928834
NEBL-AS1
MIR1915
DNAJC1
EBLN1
COMMD3
SPAG6
OTUD1
ARHGAP21
LINC01516
THNSL1
GPR158
LOC101929073
APBB1IP
LOC101929117
PDSS1
ABI1
ANKRD26
ACBD5
PTCHD3
LYZL1
SVIL-AS1
MIR938
SVIL
GOLGA2P6
MAP3K8
LYZL2
ZNF438
ZEB1
ZEB1-AS1
ARHGAP12
LOC102031319
EPC1
LOC101929431
CCDC7
ITGB1
NRP1
LINC00838
CREM
CCNY
MIR4683
FZD8
PCAT5
ZNF248
ZNF25
ZNF33A
ZNF37A
SEPTIN7P9
ZNF37BP
ZNF33B
BMS1
LINC02623
RET
CSGALNACT2
FXYD4
ZNF487
ZNF239
HNRNPA3P1
MARCHF8
ZFAND4
SNORA74C-1
NCOA4
AGAP7P
ANTXRL
HNRNPA1P33
GPRIN2
LOC101927699
SHLD2P1
ZNF488
ANXA8
BMS1P2-AGAP9
SHLD2P3
FAM25C
AGAP12P
ARHGAP22
ERCC6
TIMM23B
ASAH2
ASAH2B
MIR605
PCDH15
TFAM
FAM133CP
CCDC6
ANK3
RHOBTB1
ARID5B
LOC283045
JMJD1C-AS1
REEP3
ANXA2P3
DNAJC12
MYPN
SLC25A16
TET1
CCAR1
KIFBP
SRGN
VPS26A
SUPV3L1
LOC101928994
HK1
TACR2
FAM241B
COL13A1
AIFM2
TYSND1
SAR1A
PPA1
NPFFR1
LRRC20
EIF4EBP2
SGPL1
LINC02622
UNC5B
UNC5B-AS1
CDH23
PSAP
SPOCK2
ANAPC16
ASCC1
DDIT4
MICU1
MCU
OIT3
FAM149B1
MRPS16
ANXA7
PPP3CB-AS1
USP54
SEC24C
FUT11
CHCHD1
ZSWIM8
NDST2
CAMK2G
PLAU
VCL
AP3M1
ADK
KAT6B
VDAC2
ZNF503-AS1
ZNF503
LRMDA
KCNMA1-AS1
KCNMA1-AS2
KCNMA1
DLG5-AS1
ZMIZ1
PPIF
ZCCHC24
BEND3P3
NUTM2B-AS1
SFTPD
TMEM254-AS1
PLAC9
ANXA11
MAT1A
TSPAN14
LOC101929574
GHITM
C10orf99
LINC00858
GRID1
WAPL
LDB3
AGAP11
GLUD1
NUTM2A
MINPP1
CFL1P1
KLLN
STAMBPL1
ACTA2
IFIT2
IFIT5
PANK1
RPP30
PCGF5
PPP1R3C
TNKS2-AS1
BTAF1
CPEB3
IDE
EXOC6
MYOF
FRA10AC1
SLC35G1
PLCE1-AS2
TBC1D12
CYP2C18
CYP2C9
ACSM6
SORBS1
TCTN3
CC2D2B
CCNJ
ENTPD1-AS1
BLNK
OPALIN
LCOR
ARHGAP19-SLIT1
FRAT1
EXOSC1
MMS19
ANKRD2
MORN4
ZFYVE27
LINC00866
GOT1
SLC25A28
ENTPD7
COX15
DNMBP-AS1
DNMBP
ERLIN1
CHUK
BLOC1S2
SCD
OLMALINC
SFXN3
PDZD7
TLX1
BTRC
DPCD
OGA
KCNIP2-AS1
KCNIP2
ARMH3
HPS6
LDB1
PPRC1
GBF1
NFKB2
PSD
CUEDC2
C10orf95-AS1
MFSD13A
ACTR1A
ARL 3.00
WBP1L
BORCS7-ASMT
CNNM2
PCGF6
ATP5MK
SH3PXD2A-AS1
SH3PXD2A
STN 1.00
SLK
CFAP43
MIR4482
GSTO2
ITPRIP
MXI1
DUSP5
RBM20
BBIP1
GUCY2GP
ZDHHC6
HABP2
CASP7
NHLRC2
CCDC186
VWA2
TRUB1
PNLIPRP3
ENO4
HSPA12A
SHTN1
SLC18A2
PDZD8
EMX2
EMX2OS
RAB11FIP2
CACUL1
NANOS1
SFXN4
PRDX3
MIR4681
RGS10
BAG3
INPP5F
MCMBP
WDR11
ATE1-AS1
TACC2
BTBD16
PLEKHA1
CUZD1
FAM24B-CUZD1
IKZF5
CPXM2
OAT
EEF1AKMT2
ABRAXAS2
ZRANB1
MIR4296
TEX36-AS1
EDRF1
LINC00601
DOCK1
PTPRE
LINC02667
C10orf143
LINC01164
BNIP3
JAKMIP3
STK32C
LRRC27
LINC02870
INPP5A
MIR202HG
PRAP1
ECHS1
MTG1
LINC01001
SCGB1C1
BET1L
MIR6743
SIRT3
IFITM1
B4GALNT4
PKP3
SIGIRR
PTDSS2
HRAS
LMNTD2
MIR210HG
PHRF1
IRF7
TMEM80
TALDO1
LOC171391
PIDD1
PNPLA2
CD151
TSPAN4
MIR6744
TOLLIP
BRSK2
MOB2
KRTAP5-5
KRTAP5-6
SYT8
MIR4298
MIR675
TSSC4
TRPM5
KCNQ1
CDKN1C
SLC22A18AS
CARS1
OSBPL5
ZNF195
OR7E12P
LOC105376526
RHOG
STIM1
LINC02749
TRIM68
TRIM22
C11orf42
FHIP1B
CNGA4
CAVIN3
SMPD1
RRP8
TAF10
OR6A2
ZNF215
NLRP14
OLFML1
PPFIBP2
LOC100506258
LOC283299
STK33
RPL27A
SNORA3B
LOC102724784
AKIP1
TMEM9B-AS1
SCUBE2
DENND5A
TMEM41B
IPO7
LOC644656
ADM
MIR4485
MTRNR2L8
RNF141
IRAG1-AS1
CTR9
EIF4G2
ZBED5-AS1
ZBED5
GALNT18
MICAL2
MIR6124
PARVA
RASSF10
ARNTL
BTBD10
COPB1
PDE3B
CYP2R1
C11orf58
SOX6
PLEKHA7
PIK3C2A
NUCB2
KCNJ11
HPS5
GTF2H1
MIR3159
LDHA
SPTY2D1
MRGPRX1
MRGPRX2
ZDHHC13
NAV2
NAV2-AS5
NAV2-AS6
MIR4694
DBX1
HTATIP2
LINC01495
SVIP
ANO3
BDNF
ARL14EP
IMMP1L
EIF3M
PRRG4
TCP11L1
CSTF3-DT
HIPK3
C11orf91
CD59
FBXO3-DT
CAPRIN1
NAT10
ABTB2
CAT
ELF5
EHF
APIP
MIR1343
TRIM44
LDLRAD3
TRAF6
API5
TTC17
MIR670
HSD17B12
MIR129-2
ALKBH3
ACCS
EXT2
CD82
TSPAN18
TP53I11
PRDM11
SLC35C1
CRY2
PEX16
LARGE2
CREB3L1
MIR4688
MDK
ATG13
ARHGAP1
ARFGAP2
PACSIN3
ACP2
MADD
MYBPC3
SLC39A13
PSMC3
KBTBD4
MTCH2
AGBL2
LRRC55
TNKS1BP1
SLC43A1
TIMM10
MIR130A
YPEL4
ZDHHC5
MED19
TMX2-CTNND1
SELENOH
CTNND1
OR9Q1
OR9Q2
LPXN
ZFP91
CNTF
GLYATL2
GLYATL1
LOC283194
FAM111A-DT
DTX4
MPEG1
MRPL16
TCN1
MS4A7
CCDC86
PRPF19
CD5
TKFC
CYB561A3
TMEM216
PPP1R32
LRRC10B
FADS2
FADS1
SCGB1D1
ASRGL1
SCGB1A1
TUT1
MTA2
B3GAT3
GANAB
C11orf98
LBHD1
GNG3
HNRNPUL2-BSCL2
TTC9C
ZBTB3
POLR2G
TAF6L
TMEM179B
TMEM223
NXF1
STX5-DT
WDR74
SNHG1
ATL3
RTN3
SPINDOC
MARK2
NAA40
OTUB1
MACROD1
TRPT1
DNAJC4
LOC114841035
FKBP2
PPP1R14B
GPR137
BAD
CATSPERZ
ESRRA
SLC22A11
SF1
MEN1
EHD1
ATG2A
PPP2R5B
ARL2-SNX15
SNX15
TMEM262
TM7SF2
ZNHIT2
FAU
SYVN1
SLC22A20P
CDC42EP2
DPF2
TIGD3
SLC25A45
FRMD8
NEAT1
MALAT1
MASCRNA
SCYL1
ZNRD2
EHBP1L1
MAP3K11
PCNX3
MIR4489
RELA
KAT5
RNASEH2C
AP5B1
MUS81
CFL1
EFEMP2
FIBP
CCDC85B
FOSL1
C11orf68
DRAP1
SART1
BANF1
CATSPER1
SF3B2
PACS1
KLC2
RAB1B
YIF1A
BRMS1
NPAS4
MRPL11
DPP3-DT
ZDHHC24
RBM14-RBM4
RBM4
RBM4B
C11orf80
RCE1
LRFN4
PC
KDM2A
GRK2
SSH3
LOC100130987
POLD4
CLCF1
TBC1D10C
RPS6KB2
TMEM134
AIP
CDK2AP2
GSTP1
NDUFV1-DT
TBX10
FAM86C2P
UNC93B1
NDUFS8
TCIRG1
KMT5B
C11orf24
LRP5
PPP6R3
CPT1A
MRPL21
IGHMBP2
MRGPRF-AS1
TPCN2
MYEOV
LTO1
PPFIA1
DHCR7
KRTAP5-11
LAMTOR1
ANAPC15
INPPL1
STARD10
ATG16L2
ARHGEF17
RAB6A
MRPL48
COA4
UCP2
C2CD3
PGM2L1
LOC100287896
MIR4696
RNF169
XRRA1
OR2AT4
RPS3
GDPD5
SERPINH1
MAP6
LOC283214
UVRAG-DT
WNT11
GVQW3
GUCY2EP
TSKU-AS1
B3GNT6
GDPD4
PAK1
CLNS1A
AAMDC
INTS4
KCTD14
NDUFC2-KCTD14
TENM4
RAB30-DT
TMEM126A
CCDC83
PICALM
MIR6755
HIKESHI
CCDC81
OR7E2P
CTSC
MTNR1B
SMCO4
C11orf54
TAF1D
FUT4
PIWIL4-AS1
SESN3
MTMR2
MIR1260B
MAML2
ARHGAP42-AS1
MIR3920
TRPC6
CEP126
YAP1
BIRC3
BIRC2
TMEM123-DT
MMP20
WTAPP1
MMP3
DCUN1D5
DYNC2H1
MSANTD4
CWF19L2
ALKBH8
SLC35F2
RAB39A
CUL5
ACAT1
POGLUT3
EXPH5
LINC02550
SIK2
C11orf1
DIXDC1
TIMM8B
BCO2
IL18
PTS
LINC02762
LINC02764
NCAM1
TTC12
ANKK1
ZBTB16
NNMT
C11orf71
LINC02702
BUD13
ZPR1
APOA1-AS
APOA1
SIK3
PAFAH1B2
SIDT2
PCSK7
CEP164
BACE1
TMPRSS13
TMPRSS4
SCN4B
SCN2B
MPZL2
ATP5MG
KMT2A
ARCN1
PHLDB1
MIR6716
TREH
CXCR5
MIR4492
UPK2
BCL9L
CENATAC
TRAPPC4
SLC37A4
HYOU1
VPS11
C2CD2L
DPAGT1
HINFP
NLRX1
CBL
USP2-AS1
USP2
THY1
NECTIN1
TRIM29
OAF
ARHGEF12
SC5D
MIR100
CLMP
SCN3B
ZNF202
VWA5A
OR8D1
SPA17
ESAM
LOC100507283
ROBO3
SLC37A2
TMEM218
EI24
STT3A-AS1
PUS3
VSIG10L2
GSEC
ST3GAL4
LINC02098
MIR6090
BARX2
LINC01395
TMEM45B
PRDM10
LINC00167
APLP2
ST14
ADAMTS8
SNX19
IGSF9B
LINC02731
ACAD8
B3GAT1-DT
LOC105369595
ERC1
LINC00942
FBXL14
MIR3649
ADIPOR2
LRTM2
DCP1B
CACNA1C-AS4
ITFG2
ITFG2-AS1
TULP3
THCAT155
PARP11
CCND2
CCND2-AS1
AKAP3
VWF
CD9
PLEKHG6
TNFRSF1A
SCNN1A
CD27
CD27-AS1
ING4
ZNF384
COPS7A
PTMS
TPI1
LRRC23
LOC105369632
ENO2
C12orf57
RNU7-1
MIR200CHG
LPCAT3
C1R
C1RL-AS1
C1RL
PEX5
ACSM4
APOBEC1
SLC2A14
SLC2A3
FOXJ2
NECAP1
FAM86FP
RIMKLB
KLRG1
M6PR
LINC02367
LOC105369728
CLEC9A
GABARAPL1
LINC02446
STYK1
YBX3
LINC02366
PRH1-PRR4
LRP6
BORCS5
CREBL2
CDKN1B
APOLD1
DDX47
MIR613
RPL13AP20
GPRC5A
[truncated: 7,444 more rows]

## Sheet: Exclusively in E2F4-p53 Re-ChIP
List of 2111 genes which are exclusively in E2F4-p53 ReChIP but not in either E2F4 ChIP nor in the list of Fischer DREAM targets
DDX11L1
TTC34
LINC01672
CAMTA1
RERE-AS1
ENO1
SLC2A5
PIK3CD-AS2
KAZN
TMEM51
FBLIM1
MFAP2
PADI4
ACTL8
LINC01654
IGSF21
PAX7
PLA2G2C
LINC01757
MIR1256
EPHA8
RCAN3AS
SELENON
LINC01778
GRIK3
MIR4255
MEAF6
LINC01343
LINC01685
NDUFS5
TMCO2
FAM183A
HYI
PTPRF
KLF17
LOC101929626
CYP4B1
CYP4X1
FOXE3
TRABD2B
SLC5A9
AGBL4-IT1
AGBL4
SLC25A3P1
C8B
DAB1-AS1
C1orf87
LINC01748
MIR3116-1
MIR3116-2
ANGPTL3
ROR1
MIR4794
SGIP1
INSL5
DEPDC1-AS1
LINC01707
PIN1P1
NEGR1-IT1
LINC02238
MSH4
IFI44
ADGRL2
LOC101927560
LPAR3
MCOLN3
SYDE2
LINC01140
RPAP2
TLCD4
DPYD-AS2
LRRC39
LINC01307
OLFM3
COL11A1
LOC101928436
LOC100129138
LINC01676
LINC01661
NBPF6
TAF13
STRIP1
KCNC4
PIFO
KCND3-IT1
LINC01750
CD2
TBX15
PPIAL4G
RIIAD1
NBPF18P
SPRR2E
RPS27
SNORA58B
KCNN3
MIR4258
THBS3
BGLAP
FCRL5
FCRL4
CD1C
MNDA
KCNJ10
IGSF8
PEX19
SLAMF6
ITLN2
NIT1
MIR4654
MIR556
LRRC52
MIR921
LINC00970
CCDC181
PRRX1
C1orf105
LINC01645
LINC01741
SEC16B
ANGPTL1
NPHS2
LINC01732
LINC01688
SHCBP1L
NMNAT2
APOBEC4
COLGALT2
PRG4
LINC01037
RGS18
B3GALT2
DENND1B
PTPRC
LINC02789
CAMSAP2
AVPR1B
LINC01717
LINC01696
LINC01693
RPL21P28
LINC02474
SEPTIN7P13
MIR320B2
RNA5S9
LOC101927478
CAPN9
LINC01745
PCNX2
MIR3123
MIR4677
OR2G3
OR2L8
OR2M5
OR2M3
OR2T11
LOC101930421
DIP2C
LINC00200
ADARB2-AS1
LINC02645
LINC00705
UCN3
IL2RA
LINC02656
PRKCQ
ITIH5
LINC00708
CELF2-AS2
MIR548AK
BEND7
FAM171A1
TMEM236
MALRD1
PLXDC2
MIR4675
KIAA1217
GAD2
MKX-AS1
PARD3
TMEM72
RSU1P2
WASHC2C
AGAP14P
PTPN20
GDF10
FRMPD2
ARHGAP22-IT1
DKK 1.00
MBL2
LOC105378311
MIR548F1
MTRNR2L5
MIR3924
LINC00844
FAM13C
MIR1296
MIR7151
POU5F1P5
STOX1
MACROH2A2
PALD1
PCBD1
SLC29A3
PLA2G12B
MSS51
LOC102723439
MIR606
LOC105378367
SFTPA2
LINC00857
DYDC2
DYDC1
NRG3
MIR346
FAM25A
LIPJ
ANKRD22
CYP26A1
PDLIM1
ENTPD1
SLIT1-AS1
HPS1
HPSE2
CNNM1
PAX2
MRPL43
TLX1NB
SFXN2
RPEL1
NT5C2
MIR936
LINC02620
LINC02624
SORCS1
ADD3-AS1
RPL13AP6
ADRA2A
FHIP2A
ATRNL1
PNLIPRP1
CASC2
MIR4682
PLPP4
LINC01561
FAM24A
GPR26
FAM53B-AS1
DHX32
LOC728158
MGMT
MIR378C
NKX6-2
UTF1
SCART1
POLR2L
AP2A2
LSP1
KCNQ1DN
OR51F2
HBB
OR56A1
OR2AG1
CASC23
TRIM66
SWAP70
AMPD3
MIR4299
MIR8070
LINC02545
INSC
LINC02729
NAV2-AS4
NELL1
SLC17A6
GAS2
FANCF
LUZP2
LINC01616
ELP4
PAX6-AS1
CCDC73
LINC00294
RAG2
LINC02759
LRRC4C
LINC02745
LINC02740
HNRNPKP3
LOC101928894
ZNF408
F2
NR1H3
GRM5P1
SEPTIN7P11
LOC646813
OR4C46
OR4A5
OR5M11
P2RX3
PRG3
PRG2
OR1S1
OR10W1
OR5AN1
PGA5
MYRF
PLAAT5
MIR1237
NRXN2
CDC42BPG
EIF1AD
GAL3ST3
MIR6753
MIR3164
LOC338694
LINC01488
LINC02584
SHANK2-AS1
MIR3664
ACTE1P
KRTAP5-8
LOC100128494
P2RY6
ARHGEF17-AS1
P4HA3
TPBGL
MYO7A
MIR4300
MIR4300HG
CCDC90B
DEUP1
MED17
IZUMO1R
GPR83
KDM4E
SRSF8
PGR
GRIA4
LOC101928535
ELMOD1
FDX1
ARHGAP20
LINC02763
LOC101928847
NXPE2
LOC105369509
LINC00900
DSCAML1
LOC101929227
GRAMD1B
OR8B8
LOC403312
SRPRA
KIRREL3-AS2
NFRKB
MIR8052
LINC02873
NTM-AS1
OPCML
JAM3
IQSEC3
SLC6A12-AS1
B4GALNT3
CACNA1C-AS2
KCNA6
SCARNA10
ATN1
SCARNA12
DPPA3
LOC728715
DDX12P
CLEC12B
KLRD1
ETV6
LINC01559
SLC15A5
LMO3
LINC02378
RERGL
SLCO1B1
LDHB
KCNJ8
SOX5-AS1
LINC00477
LOC729291
FAR2
OVCH1
TSPAN11
OVOS2
LINC02387
H3-5
YARS2
LINC02471
MUC19
CNTN1
ADAMTS20
TMEM117
NELL2
DIP2B
ATF1
FIGNL2-DT
ACVRL1
KRT85
KRT75
MAP3K12
ZNF385A
DCD
OR6C75
OR6C70
COQ10A
APOF
SDR9C7
IFNG-AS1
LINC02444
LINC02882
MIR1252
OTOGL
PTPRQ
MYF6
LIN7A
PPFIA2-AS1
NTS
MGAT4C
LINC00615
LINC02397
CLLU1-AS1
PLEKHG7
LOC101928731
PAFAH1B2P2
MIR4495
MIR4303
APAF1
FAM71C
SCYL2
ANO4
MYBPC1
CHPT1
IGF1
C12orf75
NUAK1
RFX4
LOC100287944
WSCD2
SVOP
ATXN2-AS
MIR6762
LHX5-AS1
LINC01234
LINC02459
TESC
LINC02423
SRRM4
CCDC60
MSI1
MIR7107
LRRC43
CLIP1-AS1
HIP1R
RILPL2
MIR3908
RFLNA
TMEM132B
LINC02393
SLC15A4
TMEM132D-AS2
LINC02418
PIWIL1
RAN
ADGRD1-AS1
LINC01257
P2RX2
LOC101928697
LINC00540
SGCG
USP12-AS1
LINC00543
UBL3
B3GLCT
FRY-AS1
N4BP2L1
KL
LINC02343
LINC00457
MAB21L1
LINC00571
STOML3
ENOX1-AS2
LINC01055
CNMD
LINC00558
LINC00458
MIR1297
MIR5007
DIAPH3-AS1
LINC00378
LINC00358
LINC01074
LINC00448
LINC00355
MIR4704
LINC00550
ATXN8OS
KLHL1
DACH1
LINC00347
LINC01078
POU4F1
LINC00331
LINC01068
LINC00564
SLITRK6
LINC00430
LINC00397
LINC00560
LINC00440
LINC00353
LINC00559
MIR622
LINC01049
GPC6-AS2
DCT
LOC101927284
LINC00359
FARP1
NALCN
MIR2681
MIR4705
BIVM
METTL21EP
SLC10A2
MYO16
LINC00368
TEX29
SOX1-OT
LINC01070
ATP11AUN
ATP11A-AS1
GRTP1
LINC00452
LINC00565
POTEG
OR4N2
OR4K15
EDDM3B
OR5AU1
OR4E1
TSSK4
STXBP6
NOVA1
MIR4307
LINC00645
LOC728755
LINC02282
IGBP1P1
NKX2-1-AS1
MIR4503
CLEC14A
LOC112268136
RPL10L
ABHD12B
NID2
BMP4
PELI2
LOC101927690
OTX2-AS1
OTX2
CCDC198
CCDC175
MIR5586
LRRC9
C14orf39
HIF1A-AS3
SYT16
HSPA2
CCDC196
NPC2
AREL1
VASH1-AS1
DIO2-AS1
LINC02329
GALC
LINC01147
KCNK10
LOC101928909
LOC105370622
ITPK1
SERPINA1
SERPINA9
LINC02292
TUNAR
SNORD113-9
LINC02285
LINC00239
C14orf180
MIR4539
LINC00221
REREP3
WHAMMP3
PWRN4
PWRN2
NPAP1
SNRPN
SNORD116-30
SNORD115-48
LINC02346
GABRA5
GABRB3
GABRG3-AS1
APBA2
MTMR10
RYR3
ZNF770
MIR4510
LINC02694
ANKRD63
TYRO3
PIN4P1
SEMA6D
DTWD1
MIR4713HG
MIR4713
LYSMD2
FAM214A
ONECUT1
LINC02490
WDR72
UNC13C
LOC105370829
TCF12
MINDY2
RORA
MIR6085
ANKDD1A
KBTBD13
MIR4311
SALRNA3
LARP6
SENP8
REC114
GOLGA6A
LOC283731
MPI
CRABP1
CHRNA3
STARD5
TMC3
LOC338963
AGBL1-AS1
LOC102724452
LINC00052
MIR6766
PEX11A
ST8SIA2
LINC00924
SPATA8-AS1
LINC02254
SYNM
GCAWKR
PCSK6
HBA2
PRR35
WDR24
LMF1-AS1
CACNA1H
CCDC154
CRAMP1
HAGH
NTHL1
BRICD5
PRSS30P
C16orf89
MIR8065
TMEM114
GRIN2A
ABCC6P2
ABCC1
LOC102723692
IQCK
GPR139
ACSM2A
OTOAP1
RRN3P3
SCNN1G
LINC02175
HS3ST4
MIR548W
GSG1L
CTF1
ITGAX
ITGAD
TP53TG3D
TP53TG3E
LINC02167
PHKB
ITFG1
LINC02133
LINC02134
CBLN1
ADAM3B
ZNF423
HEATR3
LINC02127
LINC00919
CASC22
FTO
FTO-IT1
CES5A
LOC283856
MIR3935
MT4
MIR6772
GOT2
CDH11
LINC02126
LINC00922
LINC00920
TRADD
E2F4
HSD11B2
CARMIL2
ENKD1
PSMB10
IL34
HYDIN
PHLPP2
LINC02125
BCO1
CDH13
MLYCD
GSE1
FBXO31
ZFPM1
LOC339059
ACSF3
SLC22A31
DPEP1
VPS9D1
MIR22
LOC105371485
LOC101927839
OR1E1
TRPV1
SPNS3
SMTNL2
ALOX15
WSCD1
ALOX15P1
RNASEK
EFNB3
GSG1L2
MYH13
SHISA6
DNAH9
MIR1269B
MIR4731
TRPV2
KRT16P1
RNF112
ALDH3A1
LINC02088
FAM27E5
FLJ36000
FOXN1
SH3GL1P2
RHBDL3
CCL7
LOC101929578
IKZF3
IGFBP4
KRT24
HAP1
AARSD1
RND2
PYY
LINC01180
MIR1203
NGFR
SAMD14
ABCC3
CA10
LINC01982
VEZF1
DYNLL2
LPO
TSPOAP1-AS1
LINC01476
CYB561
PSMC5
TCAM1P
CSHL1
DDX5
LINC02563
APOH
PRKCA
CACNG5
C17orf58
ABCA8
LINC01497
LINC02097
LINC02092
LINC00469
KIF19
GRIN2C
LINC01987
LGALS3BP
CBX4
LINC01978
LOC400627
MAFG-DT
NOTUM
METRNL
RPL23AP87
MIR8078
LINC01904
LINC01892
LOC112577592
LOC100192426
LINC01255
LDLRAD4-AS1
MC5R
POTEC
LOC644669
MIR133A1
LOC101927571
HRH4
LINC01894
LOC105372038
DSG1-AS1
CCDC178
ASXL3
NOL4
DTNA
ZNF396
LOC105372068
MIR924
MIR5583-1
SLC14A2-AS1
MIR4527
LINC01630
DCC
MIR4529
ST8SIA3
BCL2
SERPINB7
CDH7
MIR5011
LINC01899
CBLN2
MIR548AV
NETO1-DT
LINC02864
LINC01922
DIPK1C
SMIM21
LINC01893
LINC01879
LINC01029
SALL3
CTDP1
SLC66A2
OR4F17
CBARP
EFNA2
CSNK1G2-AS1
AMH
C19orf71
CACTIN-AS1
PLIN4
MIR4747
TINCR
FCER2
CCL25
SHFL
CACNA1A
IL27RA
PALM3
PTGER1
SLC1A6
LINC00661
TMEM221
TM6SF2
GMIP
ZNF90
RPSAP58
HAVCR1P1
LOC102724908
THEG5
ANKRD27
TDRD12
CHST8
GARRE1
KIRREL2
OVOL3
LOC100134317
ZNF568
LOC284412
MAP3K10
AXL
TMEM145
CEACAM8
CEACAM19
EML2
PNMA8B
SLC8A2
LHB
TSKS
KLKP1
KLK4
SIGLECL1
LINC01872
SIGLEC14
TMEM150B
SBK3
NLRP5
LINC01864
PEG3-AS1
MIMT1
USP29
ZNF586
ALKAL2
LOC100996637
SNTG2
COLEC11
LINC01304
LINC01248
MIR7515HG
LOC100506274
ATP6V1C2
LINC01804
CYRIA
OSR1
HS1BP3-IT1
LINC01884
FAM228A
MIR1301
CAPN13
LINC01946
MIR4765
LINC01320
MIR548AD
CRIM1
LINC00211
CDKL4
SLC8A1-AS1
LINC02898
PKDCC
ABCG8
PREPL
CAMKMT
SIX3-AS1
ATP6V1E2
STPG4
STON1-GTF2A1L
NRXN1
LINC01813
MIR4432
VPS54
MIR4778
LINC01829
CLEC4F
DYSF
FBXO41
SLC4A5
CCDC142
LRRTM4-AS1
LRRTM4
LOC101927948
LOC101927967
REG3G
CTNNA2
LINC01809
CD8B
FABP1
THNSL2
TEX37
MIR4436A
GGT8P
BMS1P23
LOC442028
AFF3
NPAS2-AS1
RFX8
IL1R2
LINC01935
LINC01831
LINC01114
NCK2
ECRG4
CD8B2
SLC5A7
DPP10
DPP10-AS3
DPP10-AS1
CNTNAP5
GYPC
TEX51
MIR4783
LINC01854
RAB6C
POTEJ
MZT2A
LINC01945
MIR663B
ANKRD30BL
NCKAP5-AS1
NCKAP5-AS2
TMEM163
MAP3K19
SNORA40B
MIR128-1
HNMT
YY1P2
LRP1B
PABPC1P2
ORC4
LINC01817
LINC02612
NEB
LOC100144595
KCNJ3
LINC01876
LOC643072
SLC4A10
DPP4
SCN7A
NOSTRIN
DHRS9
MYO3B
LINC01124
TTN
SCHLAP1
UBE2E3
ZNF804A
FSIP2
FSIP2-AS2
LINC01473
CALCRL
SLC40A1
ANKAR
LINC01790
HECW2
SATB2
C2CD6
MIR2355
LOC101927960
KANSL1L-AS1
CPS1
MIR548F2
ERBB4
MIR4776-2
MIR4438
VWC2L
LINC01963
LINC01280
DIRC3
MIR6810
VIL1
PLCD4
DES
LINC01803
CCDC140
DOCK10
NYAP2
LINC01807
SP140
LINC01907
ARMC9
NPPC
LOC101928881
ATG16L1
SCARNA6
LINC01891
IQCA1
KLHL30
OTOS
MIR149
ANKMY1
TMEM74B
C20orf202
EBF4
PLCB1-IT1
LOC101929413
ISM1
ESF1
MACROD2-IT1
PCSK2
BANF2
OVOL2
SLC24A3
NKX2-2
LINC01432
LINC00261
GGTLC1
MIR663AHG
FRG1EP
FAM242B
MLLT10P1
CCM2L
BPIFB6
SLA2
BPI
LOC101927159
PKIG
DBNDD2
WFDC2
SPINT3
SLC12A5
CDH22
SULF2
ARFGEF2
B4GALT5
MIR645
ADNP-AS1
MIR4756
LINC01440
CBLN4
GCNT7
MIR296
LOC101927932
PHACTR3-AS1
MIR548AG2
CDH4
LOC100128310
MIR1-1HG
GMEB2
SLC2A4RG
SOX18
MIR3648-1
BAGE3
LIPI
MIR99A
MIR125B2
CHODL
MIR548XHG
LINC01683
LINC02573
LINC00317
LINC00308
MIR6130
D21S2088E
LINC00314
LINC01695
LINC00307
PAXBP1
OLIG2
LOC101928107
CRYZL1
LOC101928269
DSCAM-AS1
DSCAM-IT1
DSCAM
LINC00479
PRDM15
TRPM2
LINC00334
POFUT2
LINC00205
COL18A1-AS1
LSS
OR11H1
HSFY1P1
CECR2
FAM230E
DGCR5
DGCR11
GP1BB
TBX1
ZDHHC8
LINC00896
BMS1P20
ZNF280B
MIR650
IGLL1
TMEM211
KIAA1671-AS1
SEZ6L
TPST2
LOC110091768
LOC284898
MN1
MIR5739
CABP7
SLC5A4
TIMP3
MIR4764
LARGE1
LINC02885
ISX
PVALB
CARD10
PDXP
CACNA1I
FAM83F
MRTFA-AS1
EP300
MEI1
SCUBE1
LINC01589
MIRLET7A3
LOC339685
LINC01644
MIR3201
LOC284933
LINC01310
MIR3667
MIR3667HG
DENND6B
CHKB
ARSA
SHANK3
LOC105373100
CNTN6
CNTN4-AS2
CNTN4-AS1
LOC100130207
GRM7
GRM7-AS2
LHFPL4
SLC6A11
SNORA7A
NUP210
LINC00620
TPRXL
LINC01267
GRIP2
DAZL
LOC339862
SATB1
MIR4791
PP2D1
MIR3135A
VENTXP7
ZNF385D-AS1
LINC00691
LINC00692
LRRC3B
LINC01985
GADL1
MIR466
CMTM8
ARPP21
MIR128-2
CTDSPL
SLC22A14
SCN10A
LYZL4
KLHL40
MIR138-1
KIAA1143
TMEM158
CCR3
ALS2CL
CAMP
LSMEM2
CACNA2D2
DOCK3
MIR4787
IQCF2
GPR62
MIR135A1
ITIH1
CACNA2D3
LINC02017
WNT5A
ERC2-IT1
MIR3938
ASB14
LINC00698
SNTN
TAFA1
LOC105377146
SAMMSON
RYBP
GXYLT2
LINC02005
ZNF717
ROBO2
ROBO1
LINC02027
LINC00971
LINC02070
LINC00506
MIR3921
FILIP1L
ABI3BP
LINC01990
LINC02042
CD200R1
DRD3
TIGIT
MIR4796
LINC00901
LSAMP
LINC02024
CD86
ADCY5
MIR544B
ALDH1L1-AS1
EFCC1
H1-8
COL6A5
COL6A6
BFSP2-AS1
RAB6B
SLC35G2
CLDN18
BPESC1
RBP2
NMNAT3
PLOD2
LINC02010
ZIC4
LINC02046
TM4SF18
TM4SF4
LINC01214
MIR5186
AADACL2-AS1
P2RY1
GPR149
PLCH1-AS2
KCNAB1-AS2
MIR3919
LINC01100
IL12A-AS1
LINC01192
MIR1263
LINC01324
BCHE
WDR49
SERPINI1
MECOM-AS1
NAALADL2-AS2
LINC01014
MRPL47
PEX5L-AS2
LINC01206
MCCC1
C3orf70
LINC02020
TPRG1
FGF12
OPA1-AS1
LINC02037
TMEM44
ZDHHC19
LRCH3
SLC49A3
CPLX1
DGKQ
NKX1-1
TNIP2
HGFAC
DOK7
LINC00955
ADRA2C
PPP2R2C
LOC93622
SORCS2
MIR4274
LOC389199
HTRA3
MIR572
CPEB2
CC2D2A
PROM1
SNORA75B
SLC34A2
MIR4275
LINC02501
LINC02506
LOC101928622
PHOX2B
GRXCR1
LINC02475
COX7B2
LRRC66
GSX2
KIT
SPINK2
LINC02429
LINC02619
ADGRL3-AS1
LINC02232
MIR1269A
LOC101927237
TMPRSS11GP
LOC550113
UGT2B28
UGT2B4
SLC4A4
AFM
BTC
LINC02483
ODAPH
CCDC158
SOWAHB
FRAS1
BMP3
LOC101928978
HSD17B11
GRID2
BMPR1B
UNC5C
PDHA2
STPG2-AS1
C4orf17
MTTP
EMCN
MIR8066
LINC02428
CXXC4-AS1
TET2
TET2-AS1
LOC101929577
AIMP1
LINC02173
ETNPPL
COL25A1-DT
EGF
ENPEP
MIR297
MIR577
MIR1973
LINC01378
LINC02264
MYOZ2
PDE5A
LINC01365
IL2
IL21
MIR2054
LINC02615
LINC02466
LINC02465
LINC02479
LINC02462
LINC02510
LINC02511
LINC02172
SLC7A11-AS1
LINC00499
IL15
INPP4B
MIR3139
GYPB
HHIP-AS1
GYPA
LINC02266
POU4F2
LINC02355
DCLK2
MAB21L2
LINC02273
MIR3140
DCHS2
LRAT
GUCY1A1
LINC02433
GASK1B-AS1
TKTL2
ANP32C
TRIM60
LINC02382
LINC02269
HPGD
LOC101928590
GPM6A
LINC01099
CIBAR1P2
CFAP97
KLKB1
F11
LINC02374
ZFP42
LINC01060
LINC01596
LRRC14B
LOC100996325
ZDHHC11B
ZDHHC11
NKD2
MIR4635
SLC12A7
MIR6075
MIR4277
IRX1
LOC442132
LINC02123
ADCY2
MIR4458
LINC02221
LINC02112
LINC02220
MIR4637
LINC02149
FBXL7
RETREG1
H3Y2
H3Y1
CDH18-AS1
CDH18
LINC02146
PMCHL1
CDH12
CDH10
PURPL
LSP1P3
CDH6
LOC646652
CAPSL
UGT3A1
LINC02119
RICTOR
FYB1
MROH2B
C6
NNT-AS1
HCN1
LINC02106
ISL1
LINC02118
LINC02105
MIR581
C5orf64
LRRC70
IPO11-LRRC70
LINC02219
LINC02198
MRPS27
SV2C
LOC101929109
OTP
JMY
LINC01338
HAPLN1
NBPF22P
LINC02059
LOC101929380
MEF2C
LINC01339
ST8SIA4
SLCO4C1
SLCO6A1
LINC00492
PAM
LOC285638
TMEM232
EPB41L4A
TSSK1B
LOC101927078
PGGT1B
LINC02148
LINC02208
MIR5706
FTMT
LOC105379152
LINC01170
LOC101927488
TEX43
PRRC1
FNIP1
FSTL4
WSPAR
MIR5692C1
SMIM32
SPOCK1
MIR874
GPR151
STK32A-AS1
SPINK14
ARSI
LINC01861
FAM114A2
MIR1294
HAVCR1
FAM71B
ADAM19
GABRA1
FBLL1
MIR103B1
INSYN2B
FOXI1
NA
HIGD2A
LINC01574
RUFY1-AS1
MIR8089
LINC02521
LYRM4
MIR5683
HULC
GCM2
MYLIP
RBM24
TPMT
PRL
BTN2A2
POM121L2
ZSCAN31
OR11A1
ZFP57
HLA-L
HLA-C
LTA
TSBP1
HLA-DPB2
MLN
PACSIN1
ILRUN-AS1
BNIP5
PI16
BTBD9
DNAH8
TREML1
TMEM63B
MIR586
RUNX2
CLIC5
CRISP2
DEFB133
DEFB112
TFAP2D
TFAP2B
PKHD1
GUSBP4
EYS
LINC02549
ADGRB3
FAM135A-AS1
MIR30C2
RIMS1
MIR4282
LINC02540
SH3BGRL2
LINC02542
PRSS35
RIPPLY2
TBX18-AS1
GABRR2
MIR4643
CASC6
EPHA7
TSG1
MANEA-DT
MIR2113
LIN28B
BVES-AS1
SOBP
SCML4
LINC00222
LAMA4
HS3ST5
TPI1P3
TRAPPC3L
RFX6
SLC35F1
BRD7P3
TBC1D32
TRDN-AS1
NKAIN2
RNF217
RNF217-AS1
TPD52L1
MIR588
RSPO3
SAMD3
ARG1
ENPP1
LINC01013
MOXD1
STX7
LINC01010
CT69
IL22RA2
LOC153910
PLAGL1
ADGB
PLEKHG1
OPRM1
MIR1273C
MIR1202
SYTL3
EZR-AS1
LINC02529
PLG
LINC00602
HGC6.3
SMOC2
FOXL3
LOC116435278
PRKAR1B
ELFN1-AS1
MIR4655
CARD11
ZNF815P
CYTH3
ZNF316
RPA3
GLCCI1-DT
ICA1
NXPH1
CRPPA-AS1
MIR1183
IL6-AS1
SNORD93
GPNMB
KIAA0087
LINC02860
ITPRID1
PPP1R17
LOC401324
AOAH
NME8
TARP
FAM183BP
POU6F2-AS2
SNORA20B
POU6F2-AS1
INHBA-AS1
CAMK2B
VWC2
ZPBP
POM121L12
LINC01446
LOC650226
LOC401357
LOC100130849
MIR3147
LOC100287834
ZNF727
ZNF735
YWHAEP1
LOC102723427
CT66
AUTS2
GALNT17
MIR3914-1
FGL2
GSAP
MAGI2-AS2
LOC105369146
CACNA2D1-AS1
PCLO
SEMA3E
LINC00972
GRM3
ZNF804B
TEX47
CDK6
MIR489
MIR4652
ASB4
TAC1
BHLHA15
LOC101927550
MBLAC1
GAL3ST4
MUC12
NAT16
MYL10
SLC26A5
LHFPL3
LHFPL3-AS1
EFCAB10
ATXN7L1
LINC02903
LRRN3
PPP1R3A
FOXP2
MIR3666
ANKRD7
CPED1
AASS
FEZF1-AS1
FEZF1
RNF148
SLC13A1
LOC101928211
MIR129-1
SMO
MIR182
LOC101928782
LOC100506937
MIR6133
CHRM2
CREB3L2-AS1
MIR4468
SVOPL
HIPK2
SLC37A3
TMEM178B
PRSS59P
OR6W1P
TCAF2P1
CNTNAP2-AS1
ZNF786
ZNF467
GIMAP5
KCNH2
KMT2C
LINC01287
DPP6
LOC101929998
PAXIP1-DT
LOC100506302
LOC101927914
PTPRN2-AS1
TDRP
DEFA11P
USP17L4
USP17L8
MSRA
PRSS55
RP1L1
LOC102725080
MIR383
TUSC3
NAT1
SH2D4A
LZTS1
LOC102467222
RHOBTB2
LOC101929294
ADRA1A
MIR548H4
SMIM18
DUSP26
LOC101929550
ADRB3
ADAM32
ASNSP1
LOC100287846
PXDNL
LOC100507516
RP1
XKR4
MOS
LINC00968
LOC286177
LOC101929488
LOC286178
CA8
RAB2A
LOC102724612
LINC01289
LINC00251
COPS5
ARFGEF1
PREX2
SULF1
TRPA1
MIR2052
CASC9
LINC01111
MIR3149
LOC102724874
LINC02605
STMN2
LOC101927141
LINC01419
CA3-AS1
SLC7A13
CNBD1
SLC26A7
LINC02906
CIBAR1
SRSF3P2
CPQ
MTDH
ERICH5
LOC101927245
ZFPM2-AS1
LOC100132813
KCNV1
LINC01609
LINC02237
LINC00536
FBXO32
FER1L6-AS1
MIR3686
LINC00977
TMEM71
LOC401478
FAM135B
MIR1302-7
ARC
LINC02904
ARHGAP39
ZNF252P
DDX11L5
SLC1A1
PTPRD-AS1
LOC105375972
PTPRD-AS2
TYRP1
MPDZ
FREM1
BNC2
SAXO1
MIR491
HACD4
IFNW1
IFNA5
CDKN2B
DMRTA1
LOC101929563
IZUMO3
LOC100506422
LINC01242
TMEM215
NPR 2.00
MIR4475
MIR1299
MIR4477A
MIR4477B
MIR204
TRPM3
CDK20
MIR4290
SUSD3
MIR4291
PCAT7
LINC00092
TMOD1
TMEFF1
PLPPR1
LINC00587
LOC101928523
LOC105376194
LOC340512
FRRS1L
MIR7702
GNG10
TLR4
LINC02578
MIR4478
PTGS1
MIR600HG
MIR7150
DENND1A
OLFML2A
MVB12B
LRSAM1
ST6GALNAC6
PHYHD1
ASB6
PRRX2
ASS1
DBH-AS1
LOC100130548
PAEP
LHX3
TMEM210
ARSD-AS1
ARSH
LOC101928201
NLGN4X
VCX3A
VCX3B
FAM9A
GPR143
AMELX
FAM9C
VEGFD
LOC101928389
NHS-AS1
SCML2
RS1
BCLAF3
MIR23C
MAP7D2
ZFX-AS1
ARX
VENTXP1
PPP4R3C
MIR4666B
MAGEB2
TASL
MIR3915
FAM47A
TMEM47
LOC101928627
FAM47C
LINC01281
MIR1587
NYX
PINCR
MAOB
NDP-AS1
EFHC2
LINC01204
MFFP3
LINC01186
KRBOX4
JADE3
RGN
INE1
TIMP1
[truncated: 112 more rows]
