# Supplementary material for: p53 regulates DREAM complex-mediated repression in a p21-independent manner
Source: EMBO J. 2025 Mar 4;44(8):2279–97. doi: 10.1038/s44318-025-00402-7 (PMC12000331; doi:10.1038/s44318-025-00402-7)
Supplement: Supplementary file 4 — Dataset EV2 [file 44318_2025_402_MOESM4_ESM.xlsx]

## Sheet: README
Dataset EV2	E2F4-p53 ReChIP seq analysis of HCT116 p53 WT, HCT116 21-/- and HCT116 p53 -/- p53 TAD mutant +Dox
S.No.	Description					Sheet name	Total targets
1	E2F4-p53 co-recruited in all HCT116 p53 WT, HCT116 p21-/- and HCT116 p53-/- p53 TAD mutant cells ± 1kb promoter					common in all	399
2	E2F4-p53 co-recruited in both HCT116 p21-/- and HCT116 p53-/- p53 TAD mutant cells ± 1kb promoter					p21 and TAD	2723
3	E2F4-p53 co-recruited in both HCT116 p53 WT and HCT116 p21-/- cells ± 1kb promoter					WT and p21	556
4	E2F4-p53 co-recruited in both HCT116 p53 WT and HCT116 p53-/- p53 TAD mutant cells ± 1kb promoter					WT and TAD	495
5	E2F4-p53 co-recruited only in HCT116 p21-/- cells, ± 1kb promoter					p21 only	9838
6	E2F4-p53 co-recruited only in HCT116 p53-/- p53 TAD mutant cells + Dox, ± 1kb promoter					TAD only	4949
7	E2F4-p53 co-recruited only in HCT116 p53 WT cells ± 1kb promoter					WT only	3478

## Sheet: common in all
SYMBOL
DDX11L1
LOC101928626
NADK
SKI
LOC105378598
ARHGEF16
PHF13
CASZ1
LOC124900584
LOC105376806
MAN1C1
SNIP1
KIF2C
RAD54L
STIL
MIR4422
LINC01725
HFM1
EMBP1
LOC107985200
LOC105369140
SRGAP2D
H3C14
H3C15
FDPS
NAXE
FCGR2A
LOC127814295
KIF14
UBE2T
NEK2
CENPF
OBSCN-AS1
RNA5S1
RNA5S14
TARBP1
NID1
LOC124904603
PLD5
AHCTF1
PGBD2
TUBB8
ARMC3
YME1L1
HSD17B7P2
LOC441666
ZWINT
LOC105378318
RTKN2
DNA2
CEP55
HPSE2
MRPL43
NOLC1
NT5C2
SORCS3
SORCS3-AS1
LINC02624
LOC105378473
XPNPEP1
GPAM
PLPP4
FAM24A
CTBP2
DHX32
ADAM12
LOC124900294
FOXI2
MKI67
LOC124902558
FRG2B
ART1
LOC124902630
MIR4299
CCDC34
LOC646813
OR4C46
MYRF
FADS3
NRXN2
SAC3D1
CDCA5
TPBGL-AS1
KLHL35
ALG8
MIR4300HG
DDIAS
DEUP1
ATM
C11orf65
OPCML-IT1
SLC6A12-AS1
FKBP4
FOXM1
CDCA3
SLCO1C1
DDX11-AS1
LOC124903068
PDZRN4
TIMELESS
TCP11L2
ISCU
ANAPC7
ZNF664-RFLNA
ANHX
LOC124903275
RFC3
DCLK1
NUDT15
RNASEH2B
DIAPH3
BORA
LINC00399
SOX1-OT
ATP11AUN
LINC01054
OR11H12
BMS1P17
POTEG
OR11H2
EGLN3
MIS18BP1
HIF1A-AS3
HSPA2-AS1
LOC105370622
LINC02280
CDCA4
CHEK2P2
LOC124903442
FAM30C
BUB1B
KNL1
INO80-AS1
LOC107984755
CEP152
LYSMD2
CSNK1G1
RNU6-1
KIF23
THAP10
GOLGA6A
MIR548AP
MIR6766
POLG
BLM
LOC124903590
LOC105370969
RCCD1-AS1
LINC02207
ARRDC4
SYNM-AS1
SRL
REXO5
OTOAP1
USP31
PLK1
GSG1L
ZNF688
CTF1
LOC105369266
TP53TG3F
LOC105369183
LINC00273
LOC124903767
LINC02167
ANKRD26P1
SHCBP1
MIR6772
LINC00920
PHAF1
CTCF-DT
MAF
ARLNC1
CDH13
LOC101928417
LOC105371372
MIR5093
GINS2
ZFPM1
LOC339059
CDT1
DPEP1
VPS9D1
FANCA
TCF25
LOC101927727
HASPIN
SENP3
WRAP53
AURKB
LLGL1
UBBP4
FLJ36000
LOC124904098
LOC124903955
SPAG5
CDC6
RNU2-1
KIF18B
PRR15L
LINC01969
TOB1-AS1
LOC101927389
SRSF1
TSPOAP1-AS1
PPM1E
APPBP2
TBX2
TBX4
MED13
LOC105371855
CSHL1
MIR634
CACNG5
KPNA2
SLC16A6
GRIN2C
MYO15B
TK1
BIRC5
DNAH17-AS1
ENGASE
CBX4
LINC01978
CARD14
NPTX1
ZNF750
ROCK1P1
MIR8078
MTCL1
LOC644669
ROCK1
LINC01894
PIAS2
CXXC1
DIPK1C
LOC105372224
PARD6G
OR4F17
NDUFS7
KLF16
NFIC
MIR4747
SAXO5
ANGPTL6
CDKN2D
SYCE2
TMEM221
HAVCR1P1
CCNE1
ANKRD27
CEBPA
NFKBID
THAP8
LOC124904707
LOC284412
LOC124904710
NANOS2
SLC8A2
MAMSTR
CTU1
ZNF331
CACNG6
ZNF524
PEG3-AS1
TPO
ALLC
LOC100506274
RRM2
PTRHD1
KIF3C
LOC100505716
LOC100271832
LINC01121
MSH2-OT1
FBXO41
RGPD1
THNSL2
KMT2CP4
LSP1P4
GGT8P
ACTR3BP2
BMS1P23
MIR4265
BUB1
POTEJ
MIR663B
SNORA40B
SLC4A10
CERS6-AS1
XRCC5
LOC105373895
NYAP2
DGKD
ANKMY1
LOC124904967
FRG1CP
FRG1DP
FRG2EP
FRG1EP
FAM242B
ANKRD20A21P
DEFB115
CNBD2
MYBL2
JPH2
LOC105372637
ADNP-AS1
LOC105372669
LOC101927932
MIR3195
TNFRSF6B
LOC102724200
LINC03105
LOC102723475
MIR6724-1
MIR3648-1
RNA5-8SN2
MIR6724-2
LINC01666
MIR3648-2
LOC101930100
LINC01667
BAGE2
TPTE
LOC105377136
LOC101928107
LINC00334
LINC00205
C21orf58
FRG1FP
LOC107984037
CCT8L2
FAM230E
FAM230F
ZDHHC8
VPREB3
MIR5739
ANKRD54
PDGFB
FAM83F
GTSE1
ARSA
RABL2B
FANCD2
NUP210
LOC105376975
SGO1
ACVR2B
TRAIP
LSMEM2
GXYLT2
LINC00960
LOC124906381
PROS1
POLQ
HEG1
PLXND1
TRIM59
RFC4
SDHAP1
NSD2
HGFAC
CCDC96
CPEB2
FAM200B
DCAF16
LGI2
LOC124900694
CWH43
DCUN1D4
LINC02483
SOWAHB
CNOT6L
COQ2
COL25A1-DT
SNHG27
NOCT
MND1
LOC124900186
LOC105377609
LINC02508
LOC124900838
PLEKHG4B
ZDHHC11B
BRD9
RETREG1
TAF11L3
TAF11L4
TAF11L5
TAF11L6
TAF11L7
TAF11L8
TAF11L9
TAF11L10
LOC646652
ANXA2R
HCN1
EMB

## Sheet: p21 and TAD
SYMBOL
PRAC1
INSM1
DYNLL2-DT
EVPL
IDI2
LINC02071
CLIC6
FAM90A1
LOC105369689
PDPR2P
ZFPM1-AS1
KLF1
UNC119B
LINC00674
SHISA2
TEX36-AS1
STK25
MLLT10P1
LINC01081
CYBA
LOC105378456
LOC105370740
FRG2C
LINC01579
TBC1D10C
TAF11L8
LOC128462377
GIP
AKAP1
USP17L17
MXRA7
LOC100996637
LOC105378598
HEATR1
MIR4509-1
LOC105371296
BTRC
DCLRE1A
DNAH17
NT5C
DMBT1L1
LINC02176
LOC102723517
PLXND1
POTEG
SLK
HOXB4
CDH13
FBXO46
RGS9
IRF8
MIR1203
LOC101928343
ARHGDIA
C10orf120
LOC101928626
SH3PXD2A-AS1
LOC100128770
MAFTRR
MUL1
CTNNA2-AS1
SMIM6
MIR663B
LOC124904067
SOX15
MIR4456
SNORA70H
LOC124900332
MED25
GAPDHS
ZNF728
MMP14
UTP18
PGS1
WDR6
CCT7
MIR4295
LSAMP-AS1
PHLPP1
LOC101929894
BCAS3-AS1
SDHAP1
LOC101929572
MTMR4
LOC105374060
MIR1302-1
OTOAP1
B3GNT2
CBFA2T3
CDCP2
RAC3
TPM1
ZCCHC2
CES1P2
SKI
ZSWIM8-AS1
MLYCD
MIR142
AGBL4-IT1
ZBTB46-AS1
OXLD1
LOC107985177
IAH1
SPDYA
USP17L18
FANK1
FREM3
C19orf73
LINC02220
CHRM4
MACROH2A2
SNORD116-4
MYRIP
RHBDD1
CHD9
FADS6
FGFR2
LOC643406
GFI1
OR1D2
ZNF521
LOC105371824
MIR196A1
SOX11
FRG1DP
LOC105376617
LOC124902470
FAM174B
RECQL5
LOC105373552
PRR11
LOC100507513
LOC124903055
RNFT1-DT
LINC01851
MIR3648-2
RNA5-8SN2
ROCK1P1
ZNF595
LINC02681
ELOA2
LINC02414
LINC02138
FOSL2-AS1
PTPRN
CAMTA1-DT
LOC642414
LYPLA2P2
KLHL36
LINC01977
LOC124902955
LOC124907909
USP17L21
PIEZO1
LOC102724642
USP17L15
MIR138-2
LOC105371848
SMTNL2
LOC124903394
YPEL2
POTEJ
SCRN3
LOC107984059
MIR3182
MLX
LINC01982
FOXRED2
SH2D5
INSM2
SNORA38B
NGFR
MIR6774
LOC105371485
BTBD16
MIR6502
CRELD1
ZNF778
RNF43
WIPI1
LOC105378513
LOC107984806
LOC613038
LOC124903887
PPIAP30
LOC124903776
LINC01494
LINC02097
FAM43B
ADD3-AS1
LOC124900290
RASSF2
BEND4
FBLN5
LOC105378685
TBC1D3P1-DHX40P1
NKX6-1
CUZD1
LOC102723798
LOC105378473
LOC105371278
MIR1238
OR11H1
PPP1R1A
LINC01163
MIR4728
PRLHR
HOXB-AS3
MIR1471
MIR645
ADRA2A
MAP4K4
DNMBP-AS1
SOX21
LOC101929452
MIR6074
HMGA2-AS1
ABHD16B
OSBPL7
LINC00482
MIR8078
NEURL1
ABTB3
CFC1
PLA2G12B
TPTE2P2
CYP17A1-AS1
FAM245A
IGF2BP1
MIR6516
KCNF1
LOC107984819
LOC124903595
RNA5S13
MIR1307
ITGA3
SMG1P6
TFAP2E
C2orf74
LOC440742
DLEU2L
ELOVL3
LOC124904089
MIR635
SLC25A28
LINC01999
SOX9-AS1
ATP5MK
SAE1P1
LOC105274304
ACSM1
EMX2OS
LINC02899
CEP295NL
C16orf74
POTEH
LOC124904135
LOC284412
MIR6511A1
PDPN
SOX1
AMOTL2
LOC124902518
NPIPB13
CDK3
SORCS3-AS1
SNORD115-20
PLXNB1
LOC729737
RFX8
PIM3
SGCA
LOC124904138
TCF7L2
FANK1-AS1
CPSF4L
LOC124904139
LOC124903759
LOC101928708
MIR6770-1
LOC100508046
FAM106C
NOTUM
LINC02449
LOC124904143
NT5DC4
MIR5093
LRRC46
PDZRN4
PGA4
LINC00673
RMI2
CSRP1
NPB
AMIGO3
RNA45SN2
LOC124904137
TAF11L5
OR1F1
RFPL4AL1
PRPSAP1
RGPD1
PYCR1
DCTD
LOC124904145
PRAC2
NPIPA1
YTHDF2
MAN1C1
LINC01561
SLC26A11
RIOX1
ZNF652-AS1
TPTE
LINC02627
LINC00511
OSGIN1
FRG1EP
LOC100507351
CABP1-DT
FOXC2-AS1
LOC122319436
LINC02512
FOXD3-AS1
CACNA1G-AS1
HOXB2
LOC124904136
LOC124903189
COX4I1
DACT3-AS1
CRMA
LOC105371887
NDRG4
MIR6080
LOC105371348
SENP3
USP17L9P
ACVR1B
LRRC45
YIPF4
INA
CCDC140
DHRS13
KIF23
ENGASE
TMPO-AS1
EPX
RNA5S1
CASC2
YWHAH
DCDC2C
USP17L11
RFC3
GGA3
BAGE2
NID1
PLET1
ZCCHC14
LINC01667
LOC124904077
OVOL1
TRPC1
LRRC3
AATK
NUMA1
SPAG5-AS1
AP3D1
NEDD1
SNAP29
VPS9D1
HGS
TMEM163
LOC101927369
PGLS-DT
UBXN7
EXO1
MIR6859-1
DDX11L17
ESPNP
ATP5PB
COP1
ZNF281
RNA5S9
LOC124902641
TRIAP1
MIR3665
BIVM-ERCC5
LINC01297
LRFN5
CHEK2P2
LOC124903442
DMXL2
MIR1972-1
CLEC18C
LINC01229
LINC02132
TEFM
LOC128966706
LOC124904142
LRRC37A4P
LOC729683
SLC9A3R1-AS1
ZNF833P
SNORD33
ZNF542P
LOC375196
MIR1302-3
LOC100505498
LINC01666
DUXAP8
FAM230D
SEC22C
FAM131A
USP17L22
USP17L28
USP17L6P
TAF11L3
TAF11L4
TAF11L6
LOC646652
CAMK2N1
BOLA2-SMG1P6
MIR1281
WDR53
BOLA2B
CIDECP1
ZNF70
LOC105377136
DPM1
LOC124906147
ASCL1
LINC01656
ARHGAP8
WNT7B
LOC730668
LINC00899
MIRLET7BHG
CELSR1
LINC01644
MIR4535
NHIP
LOC124905146
TTLL8
TUBGCP6
NCAPH2
LINC01986
OXTR
SRGAP3-AS2
IL17RC
IRAK2
SYN2
TSEN2
NUP210
LINC01267
MIR4270
RFTN1
LOC105376982
NKIRAS1
LOC107986011
RARB
LINC01980
LINC01981
GPD1L
LINC02033
LOC105377644
TRAK1
KRBOX1
LINC01988
LRRC2
MYL3
KIF9
CSPG5
MIR5193
UBA7
GNAI2
HEMK1
C3orf18
CISH
RRP9
LOC124906238
CACNA1D
SNORD38C
DCP1A
LOC124900563
ARHGEF3-AS1
FEZF2
CDHR18P
PROK2
LINC00960
LINC00879
OR5K1
GPR15
ST3GAL6-AS1
LINC01215
ABHD10
TMPRSS7
NEPRO
GRAMD1C
IGSF11
CFAP91
RABL3
SEMA5B
LINC02614
ALDH1L1-AS1
PLXNA1
TPRA1
MCM2
LINC02004
EPHB1
A4GNT
ESYT3
RNF7
PLS1-AS1
LOC440982
LINC02046
SIAH2-AS1
GPR171
IGSF10
PLCH1
LINC01100
C3orf80
LOC105374217
KCNMB3
LINC01994
VWA5B2
ECE2
LINC01840
TPRG1-AS2
LINC00887
PPP1R2
MIR570
PAK2
SENP5
SDHAP4
LOC112268458
ATP5ME
IDUA
UVSSA
NAT8L
MXD4
ZFYVE28
AFAP1
USP17L12
USP17L13
USP17L19
USP17L20
USP17L5
USP17L27
USP17L29
USP17L30
MIR548I2
LINC02498
LOC107986179
LOC101929048
CPEB2
LOC107986261
LOC124900842
LOC105374552
LINC02278
RHOH
CHAER1
GC
EPGN
NAAA
CCDC158
LOC107986294
PRDM8
FGF5
PRKG2
LINC00575
LINC02994
WDFY3-AS1
SPP1
LOC124900732
LRIT3
ARSJ
PDE5A
BBS12
SNHG27
LINC02172
LOC124900781
SCOC-AS1
LOC105377462
MIR7849
POU4F2
LOC105377480
LOC729870
LOC105377502
FNIP2
MIR3688-2
TLL1
PALLD-AS1
HPGD
LOC105377558
LINC00290
LINC01093
HELT
KLKB1
LINC02508
ZDHHC11B
SLC6A19
LINC02150
ZNF622
LINC02217
TAF11L7
TAF11L10
TAF11L12
TAF11L14
PDZD2
LOC105374724
LINC00603
LOC124900202
SELENOP
ANXA2R
CCL28
CCNO
IL31RA
DDX11L1
MIR1302-2HG
MIR1302-2
FAM138A
OR4F5
MIR6859-2
WASH9P
FAM87B
FAM41C
LOC100288175
TNFRSF18
SDF4
B3GALT6
MIR6727
MIR6808
TMEM88B
ATAD3B
ATAD3A
TMEM52
CFAP74
TPRG1L
LRRC47
AJAP1
LINC02782
ACOT7
ESPN
MIR4252
PLEKHG5
CAMTA1-AS3
CAMTA1-AS1
LOC124903833
SLC45A1
RERE
MIR34A
SLC25A33
CLSTN1
SRM
MIR4632
AADACL3
PRAMEF19
TMEM51-AS2
AGMAT
TMEM82
SPEN
FAM131C
LOC124900584
MIR3675
LOC112267871
LOC105376805
IGSF21
MICOS10
RNF186
UBXN10
WNT4
EPHB2
MDS2
AUNIP
LOC124900433
LIN28A
GPN2
NR0B2
TRNP1
FGR
OPRD1
SERINC2
LOC128031832
MARCKSL1
RNF19B
TFAP2E-AS1
AGO4
SNIP1
RSPO1
OXCT2P1
OXCT2
ZFP69B
EDN2
PPIH
YBX1
IPO13
ARMH1
KIF2C
PLK3
MAST2
MKNK1-AS1
TMEM275
ATPAF1
LINC01389
LOC105378706
TTC39A
MIR761
TXNDC12
COA7
ZYG11A
SLC25A3P1
GLIS1
NDC1
YIPF1
TTC22
CYP2J2
C1orf87
L1TD1
FOXD3
ROR1
CACHD1
LINC01359
SGIP1
SERBP1
LRRC53
ERICH3
AK5
ZZZ3
MCOLN3
MIR4423
PALMD
ACTG1P4
AMY1A
AMY1B
AMY1C
HENMT1
MYBPHL
SORT1
PSMA5
MIR197
KCNA10
KCNA3
KCND3-AS1
PPM1J
LINC01356
MAGI3
SLC22A15
VTCN1
LINC01525
LOC100996318
H2BP1
SRGAP2-AS1
LINC02799
LOC105369140
H2BP2
PDE4DIPP5
ITGA10
NBPF9
H3C14
H3C15
MIR6878
MIR554
SNX27
LOC100131107
LCE5A
KPLCE
NPR1
CRTC2
UBE2Q1-AS1
DCST1
POU5F1P4
SCARNA4
RXFP4
MIR9-1HG
LOC101928202
CD1E
OR10K1
OR6P1
OR6N2
PEX19
ITLN1
KLHDC9
OLFML2B
MIR556
NUF2
LOC127814295
SERPINC1
LINC01741
LOC105371667
RGS2-AS1
GLRX2
MIR1278
B3GALT2
LOC124904478
KIF14
GPR25
PHLDA3
NAV1
MIR5191
RNPEP
PPP1R12B
MIR135B
SLC26A9-AS1
RHEX
IL19
FCMR
LINC02769
NEK2-DT
LOC124900448
LINC02771
FLVCR1
ZC3H11B
RNU6ATAC35P
LINC01352
HLX-AS1
LOC124900425
LINC02813
LINC02765
ENAH
EPHX1
PRSS38
WNT9A
WNT3A
MIR6742
RNA5S5
RNA5S6
RNA5S14
RNA5S15
LINC02815
PGBD5
LOC101927604
FAM89A
MIR4671
TARBP1
LOC124904558
MIR1537
RYR2
GREM2
FH
LOC124904603
SCCPDH
AHCTF1
OR2G3
TRIM58
OR2L1P
DIP2C
LINC00200
ADARB2-AS1
LINC02662
LOC105376350
UCN3
ASB13
IL15RA
LOC124902371
LINC02656
LINC02665
LINC02642
LOC107984206
LINC00710
ECHDC3
PROSER2-AS1
LOC105376420
MSANTD7
SUV39H2
NMT2
ST8SIA6
MIR4675
LOC100130992
SPAG6
PIP4K2A
PTF1A
FAM238B
FAM238C
BAMBI
LINC00837
SVIL
FZD8
LINC00839
ZNF239
RSU1P2
AGAP4
NCOA4
CTSLP2
LOC105378308
LOC124902546
IPMK
SLC16A9
RTKN2
EGR2
CTNNA3
POU5F1P5
ATOH7
DNA2
DDX50
VPS26A
PRF1
ADAMTS14
MIR7152
ASCC1
MYOZ1
ZSWIM8
DUSP13A
LOC107984293
LOC729815
SFTPA2
SH2D4B
LRIT1
LINC01520
OPN4
NUTM2D
LOC107984252
CYP26C1
CYP26A1
FFAR4
RBP4
HELLS
CYP2C19
CYP2C9
ENTPD1-AS1
OPALIN
RPL13AP5
CRTAC1
HPS1-AS1
HPS1
MIR6507
HPSE2
CNNM1
GOT1-DT
NKX2-3
ENTPD7
CUTC
DNMBP
CPN1
SNORA12
CWF19L1
PKD2L1
SCD
WNT8B
SLF2
SEMA4G
TWNK
MRPL43
LZTS2
SFXN3
KAZALD1
LINC01514
LBX1
LBX1-AS1
LOC105378453
DPCD
FBXW4
KCNIP2
HPS6
LDB1
NOLC1
PITX3
GBF1
NFKB2
FBXL15
PSD
MIR146B
C10orf95-AS1
CYP17A1
BORCS7
AS3MT
CNNM2
RPEL1
NT5C2
PCGF6
TAF5
CALHM2
CALHM1
NEURL1-AS1
MIR936
COL17A1
CFAP43
MIR4482
ITPRIP-AS1
LINC02620
LOC105378464
SORCS3
LINC02624
SORCS1
XPNPEP1
ADD3
DUSP5
SMC3
RBM20
PDCD4
BBIP1
RPL13AP6
GPAM
TECTB
GUCY2GP
ACSL5
LOC103344931
LINC02935
LOC107984270
HABP2
NRAP
LOC124902505
PLEKHS1
MIR4483
LOC124900297
ADRB1
MIR2110
VWA2
AFAP1L2
LOC101927692
LINC02626
ATRNL1
LOC107984273
GFRA1
CCDC172
PNLIP
HSPA12A
SHTN1
VAX1
MIR3663HG
KCNK18
SLC18A2
SLC18A2-AS1
PDZD8
LOC105378502
EMX2
LINC02674
NANOS1
DENND10
SFXN4
GRK5
LOC105378511
MIR4681
RGS10
TIAL1
BAG3
INPP5F
MIR4682
PLPP4
LINC02930
LOC105378519
NSMCE4A
PLEKHA1
MIR3941
ARMS2
HTRA1
SPADH
C10orf88B
IKZF5
HMX3
HMX2
LINC02641
GPR26
CPXM2
FAM53B-AS1
EDRF1
EDRF1-DT
EDRF1-AS1
MIR4484
UROS
DHX32
ADAM12
LINC00601
LOC728158
LOC124900294
C10orf90
DOCK1
NPS
PTPRE
LOC124902557
MKI67
LOC124902558
LOC124902559
LOC105378557
PPP2R2D
PAOX
SCGB1C1
BET1L
LOC105376505
TALDO1
LOC124902611
CD81-AS1
MRGPRE
ART1
PGAP2
SSU72L5
SSU72L2
SSU72L4
OR51F1
OR52R1
OR51M1
OR51I2
OR56B1
LOC124902622
RBMXL2
CASC23
LOC124902627
RNF141
CSNK2A3
MIR4299
SPON1
RRAS2
LOC107984315
CYP2R1
OR7E14P
KCNC1
SLC25A51P4
MRGPRX1
SLC6A5
ANO3-AS1
CCDC34
LINC01616
CD59
ABTB2
SLC1A2
LINC02690
CRY2
MAPK8IP1
OR4C3
TRIM49B
FOLH1
LINC02750
OR4A16
OR5M10
OR5AR1
OR9G1
OR5AK4P
LRRC55
ZDHHC5
MED19
OR4D9
MIR3162
OSBP
MIR6503
CD6
PGA3
MYRF
FADS3
FTH1
SCGB1D1
GNG3
HNRNPUL2-BSCL2
SNORD22
PLAAT5
ATL3
FERMT3
KCNK4
KCNK4-CATSPERZ
SLC22A12
GPHA2
SAC3D1
CDCA5
ZFPL1
SLC22A20P
TIGD3
MIR4690
AP5B1
CCDC85B
PACS1
CTSF
ANKRD13D
LOC100130987
PTPRCAP
CABP4
MIR6752
TPCN2
SMIM38
NADSYN1
KRTAP5-7
ZNF705EP
ARAP1
FCHSD2
MIR4696
TPBGL-AS1
LRRC32
ALG8
KCTD21-AS1
LINC02720
DDIAS
PRCP
ME3
PRSS23
TRIM64B
TRIM53AP
FAT3
LOC107984377
LINC02737
WTAPP1
DDI1
ELMOD1
C11orf87
RDX
POU2AF3
LOC105369491
MIR4301
CLDN25
CADM1
LINC02703
LNC-RHL1
APOA1-AS
CEP164
TREH
LOC124902766
H2AX
DPAGT1
THY1
LOC105369527
LOC124902773
LOC107984402
JHY
OR6X1
KCNJ5
B3GAT1
TEX52
TULP3
TSPAN9
LOC100128253
THCAT155
FGF23
GAU1
LOC124902866
LPAR5
ZNF384
LAG3
TPI1
SPSB2
DSTNP2
LOC105369632
ENO2
PTPN6
MIR200CHG
MIR141
PHB2
C1S
CLEC4C
C3AR1
CLEC12A-AS1
LINC02446
GSG1
RERG
SLC15A5
LMO3
SPX
SULT6B2P
MIR920
LOC124902898
KRAS
BMAL2
DDX11
LOC124902916
SCAF11
RPAP3
RAPGEF3
ANP32D
WNT1
LOC105369759
LOC100335030
ASIC1
LIMA1
SLC4A8
TMDD1
ANKRD33
SMIM41
KRT81
KRT85
LOC100652999
CISTR
HOXC12
HOTAIR
HOXC9
DCD
OR6C2
OR6C68
OR2AP1
RNF41
TIMELESS
GLS2
PRIM1
LOC124900330
INHBC
TSPAN31
AGAP2
MIR6759
LINC03056
DPY19L2
LOC105369803
GNS
RPSAP52
LINC02425
TMBIM4
IRAK3
SLC35E3
LRRC10
RAB3IP
PTPRR
LOC124902963
MRS2P2
TRHDE
ZDHHC17
MYF6
MYF5
MIR618
ALX1
LOC105369887
LINC02458
LOC105369890
PLEKHG7
MIR4303
SPIC
LINC00485
LOC105369946
SLC41A2
NUAK1
PRDM4-AS1
WSCD2
ISCU
LOC124900333
FAM222A-AS1
GIT2
ALDH2
MIR6761
MAPKAPK5
MIR3657
DTX1
MIR7106
LINC00934
PRKAB1
RAB35
MIR4498
DYNLL1
MLEC
HNF1A
TMEM120B
DENR
MIR4304
DDX55
ATP6V0A2
MIR6880
LOC107984449
TMEM132C
RIMBP2
LINC02370
LOC101929974
FBRSL1
P2RX2
XPO4
SKA3
LINC01046
LINC00539
ANKRD20A19P
SPATA13
ATP12A
CENPJ
PABPC3
LINC01053
AMER2
LINC00463
LOC105370122
CDX2
POMP
KL
SOHLH2
LINC02334
MIR320D1
MIR621
NAA16
HTR2A-AS1
NUDT15
LINC01077
RNASEH2B
CNMD
PRR20B
PRR20D
PRR20E
MZT1
BORA
KLF12
LOC124903183
KCTD12
SCEL-AS1
SLITRK1
LINC00433
LINC00380
GPC6-AS2
ABCC4
OXGR1
LINC00456
LINC00554
DAOA-AS1
LOC105370355
COL4A1
LINC00567
TEX29
SOX1-OT
F7
F10-AS1
LOC102724474
PCID2
MIR8075
GAS6-AS1
LINC00452
OR11H12
LINC02297
POTEM
DUXAP9
BMS1P17
LINC01297-DUXAP10-NBEAP6
DUXAP10
OR11H2
OR4N2
OR4M1
LOC124903279
RNASE3
RNASE2CP
METTL17
CMTM5
MIR208A
NYNRIN
GZMB
LINC01551
AKAP6
LOC101927178
NFKBIA
LOC105370456
FBXO33
MIS18BP1
DNAAF2
ARF6
MIR6076
LOC105370489
ABHD12B
LOC400212
NID2
PTGDR
OTX2
SLC35F4
AKAP5
HSPA2-AS1
SPTB
RAB15
LOC100996664
SUSD6
SMOC1
DPF3
DCAF4
MIR4505
MIR4709
DLST
RPS6KL1
LRRC74A
ZDHHC22
MIR1260A
ISM2
LOC105370589
DIO2-AS1
TSHR
LINC02301
LINC00911
LINC02309
CALM1
GOLGA5
GSC
DICER1-AS1
LINC02325
YY1
MEG3
MIR433
LOC124903420
DYNC1H1
TECPR2
TRAF3
CDC42BPB
TRMT61A
ZFYVE21
LOC124900347
KIF26A-DT
LINC00638
CDCA4
BTBD6
MIR8071-1
MIR4537
MIR1268A
REREP3
LOC105376698
SNORD116-12
SNORD115-35
LINC00929
GABRA5
MIR4509-2
LINC02249
LOC105370939
LOC124900367
TMCO5B
LINC02345
BUB1B
ANKRD63
INAFM2
PHGR1
IVD
RPUSD2
KNL1
DLL4
MGA
TUBGCP4
STRC
FRMD5
EIF3J
LOC124900370
LOC107984732
SNORA41B
CTXN2-AS1
LOC107984755
CEP152
BCL2L10
NEDD4
TCF12
LINC00926
RNF111
TLN2
MGC15885
DAPK2
SNX22
CSNK1G1
RBPMS2
MTFMT
RASL12
PDCD7
DIS3L
SCARNA14
SMAD3
SMAD3-DT
CORO2B
GLCE
TLE3
LINC02205
THAP10
CT62
THSD4-AS1
GOLGA6B
GOLGA6A
LOC124903524
MIR4513
GOLGA6C
GOLGA6D
PTPN9
MIR4313
SCAPER
LINGO1
COMMD4P1
CHRNA3
RASGRF1
ABHD17C
MIR7706
MIR548AP
MIR6766
RHCG
MESP1
FURIN
RCCD1-AS1
CRAT37
SLCO3A1
LOC104613533
LOC101926994
LINC01580
LOC105370990
ARRDC4
SYNM-AS1
ADAMTS17
CERS3
OR4F6
MIR6859-4
RPUSD1
SSTR5-AS1
CACNA1H
LOC124903624
TSR3
TMEM204
MAPK8IP3
SPSB3
PKD1-AS1
PGP
MIR3677
MIR6767
TEDC2-AS1
PDPK1
PRSS41
FLYWCH1
MIR6126
NUDT16L1
PMM2
LITAFD
HAPSTR1
LINC01177
LINC01195
DEXI
LOC400499
SNN
MIR3179-1
MIR3180-1
PKD1P3-NPIPA1
MIR6511B2
MIR6770-2
MIR6511A4
PKD1P4-NPIPA8
MIR6770-3
PKD1P5-LOC105376752
ITPRIPL2
LOC105371120
ACSM3
REXO5
MIR3680-1
CDR2-DT
USP31
PLK1
LINC01567
ZKSCAN2
IL4R
IL21R
GSG1L
MIR6862-2
SPNS1
RRN3P2
SULT1A4
NPIPB12
SPN
MAZ
MVP
CDIPT
TMEM219
INO80E
SULT1A3
ZNF688
TRIM72
YBX3P1
FRG2DP
SHCBP1
ABCC11
C16orf78
CNEP1R1
TENT4B
LOC124903692
MT4
MT3
MIR6863
ADGRG3
LOC101927605
LOC105371307
LOC105371308
LOC124903780
CMTM4
B3GNT9
SLC9A5
CTCF-DT
CTCF
C16orf86
LCAT
LOC124900379
CDH3
TANGO6
PDF
EXOSC6
DDX19A-DT
SNORD111
LOC124903713
MLKL
LINC02125
ADAMTS18
VAT1L
LOC124903729
MAF
LOC105371356
LINC01228
LOC105371357
DYNLRB2
DYNLRB2-AS1
LINC01227
ARLNC1
MIR4720
MIR7854
PLCG2
HSD17B2
LOC101928392
MIR8058
LOC101928446
LOC124900603
HSBP1
CEDORA
SLC38A8
MBTPS1
ADAD2
KCNG4
WFDC1
ATP2C2
ATP2C2-AS1
USP10
ZDHHC7
LINC02139
GSE1
LOC107984830
GINS2
MIR1910
EMC8
LOC105371388
LOC124903741
LOC124903742
LINC01082
LOC124903743
FOXF1
MTHFSD
FOXC2
FOXL1
LINC02189
LINC02181
C16orf95-DT
C16orf95
FBXO31
ZCCHC14-DT
JPH3
LOC124903751
KLHDC4
LOC102724467
MIR6775
SLC7A5
CA5A
LOC400553
LINC02182
ZNF469
ZFPM1
MIR5189
IL17C
SNAI3
RNF166
CTU2
LOC339059
CDT1
LOC107983950
PABPN1L
LOC101927793
LOC107984871
LOC100129697
ACSF3
LINC00304
CDH15
SLC22A31
LOC105371414
LOC100287036
LOC101927817
SPG7
LOC101927863
SNORD68
CPNE7
CDK10
LINC02166
SPATA2L
VPS9D1-AS1
ZNF276
FANCA
TCF25
TUBB3
DEF8
GAS8
GAS8-AS1
URAHP
PRDM7
FAM157C
LOC105376781
RTN4RL1
LOC105371490
RAP1GAP2
OR3A4P
OR3A2
SHPK
P2RX5
HASPIN
SPNS2-AS1
CXCL16
VMO1
GP1BA
RABEP1
FBXO39
MIR324
GUCY2D
PIK3R6
SHISA6
MGC12916
LRRC75A
ZNF287
USP32P1
KRT16P2
MED9
LOC107984989
MIR1180
SLC47A1
ALDH3A1
ULK2
FAM106B
KCNJ12
KCNJ18
FLJ36000
LOC124903955
LGALS9
NOS2
RSKR
BLTP2
GIT1
LOC107984990
ATAD5
RAB11FIP4
RHBDL3
ZNF207
LOC124903982
SNHG30
RASL10B
LOC107985068
MIR2909
TBC1D3K
TBC1D3D
TBC1D3C
LOC124903995
LOC105371768
CACNB1
LOC101929578
TCAP
GRB7
ZPBP2
SNORD124
CDC6
KRT10
P3H4
G6PC1
RNU2-1
LOC124904140
LOC124904146
LOC124904141
LOC124904144
CCDC200
MEOX1
FAM215A
LOC105371787
FAM171A2
KIF18B
MIR4315-1
LINC01974
GOSR2
MIR5089
RPRML
MYL4
ITGB3
EFCAB13-DT
KPNB1-DT
TBKBP1
TBX21
SCRN2
SP2
CDK5RAP3
PRR15L
LOC124904017
LOC124904151
SKAP1
LOC101927166
HOXB1
HOXB-AS1
MIR10A
HOXB5
HOXB8
HOXB7
LINC02086
LOC124900395
LOC124904116
LOC124904020
B4GALNT2
PHOSPHO1
FLJ40194
ZNF652
LINC02075
MIR6165
NXPH3
SLC35B1
FAM117A
DLX3
PDK2
LOC124904026
SAMD14
PPP1R9B
LOC105371818
H1-9P
XYLT2
MRPL27
EME1
ACSF2
CHAD
MYCBPAP
LOC101927253
ABCC3
LUC7L3
MIR8059
TOB1-AS1
NME2
CA10
KIF2B
STXBP4
MMD
SMIM36
TMEM100
PCTP
LOC124904035
NOG
DGKE
C17orf67
MTVR2
MIR3614
TRIM25
LOC101927557
LOC101927539
CCDC182
MRPS23
SRSF1
LOC105371840
DYNLL2
MSX2P1
OR4D2
LPO
LOC124904038
MPO
TSPOAP1-AS1
TSPOAP1
MIR4736
SUPT4H1
HSF5
SEPTIN4-AS1
IGBP1C
PPM1E
MIR301A
SMG8
GDPD1
MIR4729
DHX40
VMP1
PTRH2
MIR4737
HEATR6
HEATR6-DT
WFDC21P
LOC653653
APPBP2
BCAS3
TBX2
TBX4
NACA2
BRIP1
INTS2
MED13
EFCAB3
METTL2A
TLK2
MRC2
LOC105371855
MARCHF10-DT
MIR633
LOC105371856
CYB561
ACE
KCNH6
DCAF7
STRADA
DDX42
PSMC5
CSH2
GH2
CSH1
CSHL1
GH1
CD79B
SCN4A
PRR29-AS1
ICAM2
ERN1
SNHG25
PECAM1
SMURF2
LOC101929240
ARHGAP27P1-BPTFP1-KPNA2P3
MIR4315-2
LOC105376844
GNA13
AXIN2
CEP112
APOH
PRKCA
MIR634
CACNG5
CACNG4
CACNG1
PSMD12
PITPNC1
NOL11
C17orf58
KPNA2
ARHGAP27P2
AMZ2
[truncated: 723 more rows]

## Sheet: WT and p21
SYMBOL
SKI
PEX10
LOC105378598
CCDC27
PIK3CD-AS2
PRDM2
KAZN-AS1
FBLIM1
LINC02810
LOC105376812
LOC124903865
CLSPN
SNIP1
CDCA8
YRDC
RAD54L
LINC02808
SERBP1
LINC02792
LPAR3
MCOLN3
GFI1
BCAR3-AS1
NTNG1
KCNC4
KCND3-IT1
CD2
PDE4DIPP4
SRGAP2C
EMBP1
LOC107985200
LOC105369140
H3C15
RIIAD1
NBPF18P
THBS3
FDPS
BGLAP
LOC127814295
FMO4
SEC16B
IER5
RAB29
CENPF
HLX-AS1
DNAH14
C1orf35
OBSCN-AS1
LOC105373162
PGBD5
SNRPD2P2
SIPA1L2
PCNX2
MIR4677
LOC107985375
OR2L8
LINC00200
ADARB2-AS1
LINC02645
LOC124902371
LINC02676
YME1L1
LOC124902410
HSD17B7P2
LOC441666
LOC124902534
MIR3156-1
SGMS1-AS1
LOC105378308
ADO
POU5F1P5
STOX1
C10orf105
MIR606
DLG5
RPS24
CEP55
CRTAC1
ABCC2
RPEL1
MIR936
CFAP58
LINC02624
XPNPEP1
GFRA1
FAM204A
GPR26
FAM53B-AS1
PPP2R2D
NKX6-2
KCNQ1OT1
HBB
SWAP70
SBF2
AMPD3
RAG2
LINC01493
P2RX3
OR5AN1
LINC00301
PGA5
FLRT1
SIPA1
CD248
CTSF
PPP1CA
MIR6753
MIR3164
FCHSD2
P2RY6
P4HA3
MYO7A
DDIAS
LINC02711
DEUP1
LINC02713
ATM
C11orf87
LOC124902757
NXPE2
DSCAML1
LOC107984402
LINC02873
OPCML-IT1
LINC02697
FOXM1
TEAD4
MRPL51
SCARNA10
DPPA3
DDX12P
SLCO1C1
NELL2
RPAP3
KRT85
KRT75
ESPL1
MAP3K12
SHMT2
PLXNC1
SLC9A7P1
LOC101928937
NUP37
ISCU
SUDS3
CCDC60
CAMKK2
MIR7107
LRRC43
TMEM132B
LINC00939
FZD10
ADGRD1-AS1
LOC124903275
ATP8A2
LNX2
UBE2L5
LOC124900343
OBI1-AS1
MIR622
RAB20
TEX29
SOX1-OT
GRTP1
CHAMP1
TXNDC16
BMP4
LINC02284
LOC124903324
LOC105370577
LOC105370612
KCNK10
FOXN3-AS2
LOC105370622
LGMN
SERPINA11
LINC02280
GPR132
MIR4539
LINC00221
CHEK2P2
NBEAP1
GOLGA6L7
BUB1B
RAD51-AS1
LOC107984755
MYO5C
LINC03065
CSNK1G1
RPLP1
EDC3
CRABP1
AGBL1-AS1
MIR6766
BLM
LOC124903590
LOC105370969
ARRDC4
LINC02244
PRR35
JMJD8
WDR24
LMF1-AS1
LOC105371062
SRL
ROGDI
LOC400499
LOC107984893
REXO5
OTOAP1
SCNN1G
HS3ST4
GSG1L
CTF1
FUS
LINC00273
UBE2MP1
LINC02167
SHCBP1
LOC101927080
ITFG1
GNAO1-DT
MIR6772
PHAF1
E2F4
CTCF
PSMB10
ZNF821
DYNLRB2
LOC105371372
GSE1
MIR5093
FBXO31
ZFPM1
ZFPM1-AS1
LOC100129697
SLC22A31
LOC105371414
DPEP1
TCF25
MIR3183
TRPV1
SPNS3
SMTNL2
ALOX15
CTDNEP1
SENP3
WRAP53
AURKB
DNAH9
LINC02088
LOC124904098
LOC124903955
FOXN1
LOC105371723
C17orf75
MIR378J
MIR4734
FBXL20
KIF18B
NGFR
SAMD14
LINC01969
LOC101927253
TOB1-AS1
LINC01982
TOM1L1
DYNLL2
TSPOAP1-AS1
TRIM37
LINC01476
LINC00674
SLC16A6
WIPI1
KCNJ2-AS1
LOC124904115
SLC39A11
KCTD2
SPHK1
LOC107985079
ENGASE
MIR657
NOTUM
FASN
ZNF750
METTL4
DLGAP1-AS1
AFG3L2
CABLES1
HRH4
RNF125
ZNF397
PIAS2
LOC105372108
LINC01630
POLI
C18orf54
DSEL-AS1
LINC01922
ZNF236-DT
CBARP
NDUFS7
REXO1
NFIC
CACTIN-AS1
MIR4747
KDM4B
CD70
CCL25
KANK3
SHFL
QTRT1
CARM1
TIMM29
SMARCA4
ZNF490
IER2
NOTCH3
EPHX3
SLC35E1
ELL
GMIP
ANKRD27
LSR
ARHGAP33
NFKBID
PAF1
MAP3K10
TMEM145
SMG9
NKPD1
EML2
MIR642B
ZSWIM9
MAMSTR
RASIP1
ZNF331
MYADM
ZNF579
PEG3-AS1
ALKAL2
SNTG2-AS1
LOC124905968
LINC01304
ASAP2
LOC105373428
MIR4429
NBAS
LINC01866
TTC32
LOC105369164
PTRHD1
LOC100505716
MIR4765
LOC124907766
STON1-GTF2A1L
RAB1A
ETAA1
MCEE
CYP26B1
FBXO41
FUNDC2P2
CD8B
RGPD1
PLGLB2
SPMIP9
EIF2AK3-DT
KMT2CP4
LSP1P4
BMS1P23
NPAS2-AS1
TBC1D8-AS1
MAP4K4
LOC105373525
DPP10-AS3
TFCP2L1
HS6ST1
LINC01854
MZT2A
ANKRD30BL
SNORA40B
PKP4
PSMD14-DT
SCN9A
B3GALT1
CERS6-AS1
SP3
IFT70B
ZSWIM2
CALCRL
TFPI
LOC105373830
FAM117B
LINC00607
LINC01280
MIR6810
DES
LOC105373895
DOCK10
LINC01807
NPPC
LOC101927896
LOC93463
MLPH
ANKMY1
DTYMK
RNF24
SNAP25
KIF16B
OVOL2
INSM1
FRG1CP
FRG1DP
LOC124904986
DEFB115
CNBD2
JPH2
PFDN4
LOC105372703
LOC105376995
TCFL5
GMEB2
SOX18
MIR6724-2
OLIG2
LOC101928107
HLCS-AS1
TRPM2
LINC00334
POFUT2
LINC00205
LOC105372839
PCNT
LOC107984037
LOC112268291
CCT8L2
GP1BB
TBX1
DRICH1
VPREB3
TPST2
LOC124905105
LL22NC03-13G6.2
ELFN2
CARD10
PDXP
ANKRD54
CSNK1E
FAM83F
ADSL
MEI1
TTLL1
EFCAB6
PHF21B
LINC00899
TRMU
SELENOO
LOC105373100
GRM7-AS2
GRM7-AS1
SETD5
LHFPL4
EMC3-AS1
IQSEC1
NUP210
XPC
MIR563
DAZL
UBE2E2
NR1D2
LRRC3B-AS1
SLC22A14
XYLB
ACVR2B
TMEM158
CAMP
MIR5787
LSMEM2
DOCK3
RBM15B
RAD54L2
GPR62
MIR135A1
ACOX2
LINC02040
KBTBD8
LINC02008
LOC124906381
TFG
CCDC191
POLQ
ADCY5
LOC124906280
PLXNA1
MCM2
RPN1
EFCC1
PLXND1
COL6A5
PCCB
SLC35G2
CLDN18
SLC25A36
RASA2
LINC01100
NAALADL2-AS3
LINC01014
RFC4
NKX1-1
HTT
HGFAC
MRFAP1L2
DCAF16
LOC105374510
RBPJ
LINC02484
LOC124900893
LINC02505
LOC124900697
GABRA2
CWH43
DCUN1D4
ANKRD17
LINC02483
SOWAHB
CNOT6L
CFAP299
LOC124900733
STPG2-AS1
C4orf54
COL25A1-DT
IL2
INTU
SNHG27
LINC02355
MIR3140
MND1
TLR2
FSTL5
SH3RF1
CENPU
F11
LOC124900881
LOC124900838
LRRC14B
MIR4456
MIR4277
IRX4-AS1
CTD-2194D22.4
IRX2-DT
LOC105374634
CDH6
LINC00603
HCN1
LOC107986380
ESM1

## Sheet: WT and TAD
SYMBOL
LOC105378947
ARHGEF16
CENPS
MAN1C1
AUNIP
SNORA73B
PHC2-AS1
GRIK3
AIRIM
LINC01685
PABPC4
CDC20
RAD54L
DMBX1
STIL
LINC01738
AGBL4
ECHDC2
LINC01748
LOC112268227
DEPDC1
MSH4
IFI44
LINC01725
ABCD3
FRRS1
SASS6
EMBP1
LOC105369140
FAM72C
FAM72D
H3C14
H3C15
CRNN
FDPS
LOC127814295
LOC100505918
DARS2
LOC124904756
LINC01645
LHX4-AS1
APOBEC4
KIF14
UBE2T
OPTC
LOC105371689
LOC124904501
LINC02769
NTRAS
NEK2
INTS7
CENPF
KCTD3
LOC105372937
SEPTIN7P13
OBSCN-AS1
TSNAX-DISC1
PCNX2
LOC124904559
MIR4428
CHML
PLD5
HNRNPU
AHCTF1
PRKCQ
LOC105376420
ARMC3
MIR603
YME1L1
HSD17B7P2
ZNF32
LOC105378291
ZWINT
LOC105378318
MIR1296
LINC01515
PRF1
DNAJB12
RPS24
KIF11
CEP55
SLIT1-AS1
ARHGAP19
HPS1
PAX2
KAZALD1
NOLC1
SORCS3-AS1
LINC01435
XPNPEP1
PDCD4
LOC103344931
LOC124902502
AFAP1L2
ATRNL1
PNLIP
LINC02674
LOC105378519
FAM24A
ADAM12
FOXI2
MGMT
NLRP6
ANO9
LOC101928008
TEAD1
SERGEF
CCDC179
LINC02742
PAX6-AS1
CSTF3
LINC02759
LRRC4C
LOC124902662
NR1H3
LOC646813
OR5M11
MYRF
FADS3
INCENP
GAL3ST3
RAD9A
FADD
ARHGEF17-AS1
MIR4300HG
SLC36A4
SRSF8
CEP57
CNTN5
ATM
OR8B8
LOC107984413
OPCML-IT1
FKBP4
CDCA3
LOC105369668
LOC124902889
MIR920
KRAS
DDX11-AS1
LOC105369736
PDZRN4
LOC107984499
GXYLT1
SLC38A1
TROAP
SCN8A
ESPL1
OR6C75
TIMELESS
SRGAP1
MSRB3-AS1
LOC124902978
MIR4303
SCYL2
IGF1
RIC8B
LOC100287944
SUDS3
LINC02423
CCDC60
CIT
LRRC43
MIR6880
ADGRD1-AS1
SNORA49
POLE
LOC124903275
RFC3
LOC105370169
LOC124903174
FNDC3A
RNASEH2B
CKAP2
LINC00558
DIAPH3
TDRD3
LINC00358
KLHL1
SLITRK6
LINC00359
ITGBL1
LOC105370340
LOC105370344
NAXD-AS1
BMS1P17
OR4E1
PRKD1
LINC00517
MIS18BP1
DMAC2L
CDKN3
HIF1A-AS3
NRXN3
TUNAR
LINC02914
CHEK2P2
WHAMMP3
NIPA2
PWRN1
LOC100288637
ARHGAP11A-DT
OIP5
LYSMD2
KBTBD13
REC114
CHRNA3
MIR6766
POLG
TICRR
BLM
LOC124903590
LOC105370969
RCCD1-AS1
PRC1
ST8SIA2
LINC02207
LOC124903561
RPUSD1
PGP
LOC105371083
ERCC4
MIR484
LOC107984893
SLC7A5P2
RRN3P1
OTOAP1
USP31
KIF22
ZNF688
LINC02167
LINC02179
LINC02127
LOC105371296
LOC105371307
LINC00920
HSD11B2
LOC107984897
CDYL2
CDH13
LOC101928417
USP10
MIR5093
MIR22
HASPIN
DERL2
AURKB
MGC12916
LLGL1
SPAG5
SSH2
LOC101929950
AARSD1
MIR1203
FAM117A
CA10
LOC101927389
SRSF1
LPO
LOC124904039
SKA2
PRR11
APPBP2
TBX4
BRIP1
LOC105371855
TCAM1P
DDX5
PLEKHM1P1
CEP112
C17orf58
ABCA8
LINC01497
CASC17
SOX9
CDC42EP4
LINC02092
LINC00469
LINC02074
KIF19
MIR3615
FDXR
NUP85
LOC105371899
TK1
CARD14
LOC124904076
LOC124904083
LRRC45
MTCL1
LOC124900411
LOC105372042
LOC105372045
DSG1-AS1
NOL4
DTNA
KIAA1328
LOC124904338
LOC105372082
HAUS1
PIAS2
ZBTB7C-AS1
DCC
ST8SIA3
BCL2
CDH7
LINC01912
DOK6
LINC01899
LOC105372190
GADD45B
DIRAS1
YJU2
PLIN4
MIR4747
LOC112268250
CDKN2D
SPC24
EPOR
ZNF823
SYCE2
LOC102724908
CCNE1
THAP8
MIR6088
KMT5C
LINC01864
LOC124905950
LOC101929510
LOC100506474
CENPA
EHD3
LOC100271832
LOC101929667
LINC01121
MSH2-OT1
FSHR
LOC101927089
LINC01122
VPS54
LOC105374775
CLEC4F
LOC101928347
KMT2CP4
BMS1P23
NCAPH
ARID5A
LINC01965
LOC124908058
LOC105373554
CKAP2L
EPB41L5
MIR4783
MIR663B
LRP1B
LOC124908059
GALNT13-AS1
LINC01958
KCNH7
CERS6-AS1
PDE1A
LOC124906104
CALCRL-AS1
LINC01090
LOC105373830
LOC101927687
KCTD18
FAM117B
ICA1L
MIR548F2
DIRC3
LINC01803
LOC105373899
NYAP2
DGKD
LINC01940
MIR149
FAM110A
CDC25B
LOC124900464
CHGB
PLCB1-IT1
ASXL1
DNMT3B
NCOA3
ARFGEF2
B4GALT5
MIR548AG2
MIR3195
SNORD74B
MIR548XHG
LINC02573
LINC00317
IFNAR1
DYRK1A
IGSF5
FRG1FP
LOC107984037
HDHD5
ZDHHC8
SEZ6L-AS1
LOC107985534
LOC105372980
MIR5739
EP300
OGFRP1
GTSE1
GRM7-AS1
VGLL4
PPARG
LOC105376975
ZNF385D
UBE2E2-DT
LINC00692
RBMS3-AS1
LYZL4
MIR138-1
EXOSC7
CCR3
TRAIP
MIR4787
LINC00698
LOC105377158
LOC124909396
LOC105377183
CSNKA2IP
ABI3BP
MIR548AB
MYH15
LOC124906382
NUDT16L2P
SLC35G2
NMNAT3
PLOD2
SUCNR1
IQCJ-SCHIP1-AS1
TRIM59
OTOL1
MCCC1
LINC02020
RFC4
UVSSA
NSD2
NAT8L
LINC02270
FAM200B
FBXL5
LCORL
ADGRA3
LOC105374391
LOC105374392
LOC124900893
LOC124900694
UBE2K
LOC105374421
GNPDA2
GABRG1
NMU
LOC105377246
SLC4A4
LIN54
COQ2
MAPK10
FAM13A
UNC5C
RAP1GDS1
H2AZ1
SLC39A8
TET2-AS1
LOC105377366
CAMK2D
MAD2L1
BBS12
LINC02479
MIR4799
LINC02430
MSMO1
TLL1
GPM6A
LOC124900186
LINC02508
LOC124900838
MIR887
RETREG1
LOC105374678
LINC02239
CDH9
LOC105374695
MROH2B
C6
FBXO4
ANXA2R
HCN1
LINC02225
PLK2

## Sheet: p21 only
SYMBOL
MIR4301
UTP20
MTSS2
SDC3
LINC01359
LOC124902416
LOC107984548
ASB16
LINC01885
B3GALT6
LINC02294
ABHD12B
LINC02875
LINC02563
PELATON
TMEM184B
WASH9P
CHIA
RBBP8NL
FLNB-AS1
KIAA0513
WFIKKN2
XAB2
LOC728485
LOC105373100
MIR6741
MIR4691
KRT6B
GNPTG
LOC124903938
FLJ36000
SEPTIN5
NAB2
MYCBP2-AS1
SBK1
KCNAB3
CDCA7
CPA3
TNRC6A
MIR2117
CSH1
USP36
CCNO
TMT1A
OR7G3
MAP1LC3A
RIPOR3
DGKG
OR10Z1
PPP2R5A
ACP1
THCAT155
LOC112268148
MESP2
TANC2
CEBPA-DT
LOC284344
CTU2
BPIFB2
MIR135A1
ZNF516-AS1
MIR3940
TNNT1
HM13-AS1
TFCP2
MIR6770-3
CLUL1
LINC00029
PRPF38A
LOC105371658
ANKRD22
LINC00640
MIR4516
ZNF750
KRTAP10-6
SLC2A7
GPD1
LOXL3
STRIP1
TH
FOXN4
CIMAP1C
LOC105371573
CDR2L
DMAP1
MIR326
CACNB1
LINC01106
OR6N1
LINC00839
CCNJ
STIP1
NA
MIR3179-1
SLC12A3
LOC124900557
LINC01588
SNORD114-7
GABRA5
OR4F15
LINC01647
OPTC
GSG1
LINC02295
MIR6773
FCHO1
CNFN
TMPRSS11A
CHFR
PLA2R1
RTN4R
ACO2
C3orf52
KRT16P2
LOC124906143
PSMD6-AS2
OVOL1-AS1
STK24
SPG11
C2CD4A
LCAT
CIB3
BAG3
LOC124900310
MIR1251
LOC102724553
ADAT3
SBK3
CCR1
RNVU1-3
URB2
CCDC6
ADAM12
SYNE2
MIR6769A
LOC105371739
EFCAB3
ELAVL1
LMLN
LOC124900664
SGIP1
ABCC9
NOG
SLC16A6
SCGB2B2
HHATL-AS1
USP17L13
LINC02988
PTER
CCDC153
KISS1R
IRGQ
LOC105374848
TRPM2
AADACP1
SYT2
MIXL1
LOC107985767
DSCR8
BSN-DT
RPS6KA4
MIR378J
CFAP100
RBP4
STRCP1
LOC124903624
BHLHA9
CHCHD6
MIR4316
AQP12A
XCR1
FRMPD2
P2RX4
FBXL20
MIR6784
MIR4530
MTA3
CXCL11
LINC02651
SLX1B-SULT1A4
FAM157C
TPRX1
SLC15A3
LOC105370168
PKD1P3-NPIPA1
CHST6
GFAP
DGCR8
PIK3R4
ZBTB8B
LAX1
LINC00842
TRD-AS1
ADAP2
CACNG7
LINC01318
SH3BP1
LOC124900584
SVIL
DHX33-DT
SPAG9
LOC124904291
CYP2S1
NOP14-AS1
PTPRU
LOC103344931
AFAP1L2
LTBP3
TSR1
TOM1L1
ASCC2
LOC124900554
LINC02437
MIR4689
CAMTA1-AS2
MIR4517
LINGO3
MIR6805
MUSTN1
TMX2
TESMIN
LINC00638
LOC124903674
RSRP1
LOC107985911
ADAMTS3
ATP1B1
OR3A4P
PODXL2
CNR2
SFMBT2
KCNQ1OT1
NTNG1
TAOK3
MIR10A
SCGB2B3P
LOC100506474
ACTR3BP2
RHO
CASP8
LOC105372577
C21orf91-OT1
LINC02289
OR3A3
NAT9
MC2R
TMEM271
DENND2C
LOC124904452
KCNJ11
TBC1D10B
LOC107984830
GRIN2D
LOC107986140
LOC124900425
COL2A1
BMS1P17
STOML1
UBE2Q2P13
GNG13
LOC124900388
RHPN2
MYL9
S100A2
LOC124902931
ZBTB7C
SNORA80B
CSDC2
LRRC15
APH1B
FSCN2
LOC105373409
UQCRC1
ITPRIP-AS1
KCNA7
LOC105373430
LINC02000
FPGT
TRIM68
MT1H
TBC1D3P2
PPP4R1
SNTA1
EP300-AS1
CCDC149
TMEM200B
OMP
LOC124902786
MIR615
C1orf35
TMDD1
DACH1
NLRC5
LINC01804
MSH2
GGCX
LOC105372998
OPN3
LOC101929662
PABPC3
GPATCH11
LOC124902572
UBQLN3
FUT4
MIR548AP
NPIPB15
LOC101927839
ZSWIM9
LOC124904395
LOC124900324
IREB2
CECR2
LHFPL4
MIR548G
LINC02225
ZFC3H1
LOC124904782
LINC02940
MAFF
LOC124909383
TTLL10-AS1
CDK2AP2
APOF
PLA2G4D
LOC101928392
TECR
OXER1
LINC01789
FLRT3
ANKRD37
TRUB1
NPIPB6
SLC6A10P
C1QL1
CPAMD8
LOC105373358
TBCCD1
MRGPRD
GAST
MILIP
USP17L25
CXCL10
MYOM3-AS1
TNFAIP8L2-SCNM1
PTPRB
HECTD4
F10
POLE2
PKD1P4-NPIPA8
LINC01833
VPREB3
GUCD1
LINC01778
PLA2G15
LOC107985015
UBE2O
GTF3C2-AS1
UNC93B1
GPC6
CABLES2
ZIC2
CTDNEP1
VAMP9P
LINC02766
TMEM132C
LIMASI
SCD5
LOC107984950
OBSCN-AS1
NPEPPS
CPNE9
TMEM44-AS1
AKR1C8
LOC105369673
MTA1
MIR8065
LOC124904122
LOC101927896
ENAM
SNX33
CAMTA2
LOC105371749
ZNF93
CCDC9
FTCDNL1
LOC124902371
LOC105369203
DYNLRB2-AS1
PTOV1-AS2
TMEM230
APOBEC3A
INPP5F
COQ2
HES4
HPSE2
LOC124903297
LOC101929124
XXYLT1
MIR5585
SNORD38B
MIR7855
LOC124904049
MIR3975
ALKAL2
INPP5B
OXCT2
TRMT61A
NANP
LOC124905150
TSPAN2
MDK
KLRF2
LOC105370645
MIR6504
H1-9P
MST1R
LOC100129534
KCNH1-IT1
KIAA1217
PTPRCAP
ANKRD52
GAMT
MAP1S
LRRN2
GPR83
LINC02141
FEM1A
GVQW3
IL31
CMTM5
MIR6511B2
POLG2
ZNF98
MIR6727
ACSF3
SDHAF1
LOC124900528
FOXL2
PDCD6-DT
GOT1-DT
SUMO1
LOC124905144
BOLA2
SNORD13J
CHML
LOC102725228
ZNF341-AS1
NIPSNAP1
SCARNA14
LOC105372093
LILRB3
PROCR
LOC127898559
FRMPD2B
FOXA3
PSLNR
H1-7
MIR4720
LOC105372421
PLPPR2
LINC02943
CELF2
LINC01583
TUBA4B
GPD1L
LOC107984218
MARVELD1
LOC101929691
LOC105376995
NPPA
COMMD4P2
MIR3195
LOC112268295
F11
GBP3
PERM1
KISS1
LINC02649
UBTD1
PELI2
SPHK1
LOC124904255
OSBPL2
POFUT2
LOC124906319
RASGRP2
URAHP
ZNF594
MIR152
LINC01387
MIR3125
MIR7109
LOC112268474
LSM10
LINC02690
ARL5C
LOC101928855
ZNF516
HOXD9
C2orf83
SNED1-AS1
ANXA9
POU5F1P4
APOBEC4
PDCD11
CENPA
FAM227A
LOC105373206
GCN1
TFAP2C
ELFN2
SCUBE1-AS2
MRPL16
LINC00911
SPATA41
LOC105372669
CMTM6
PLRG1
ARHGAP21
SOX1-OT
THBS1
PARP16
MIR137HG
MIR520G
CACNG8
LINC01868
MAPRE1
SNORD125
LOC105373077
LOC100996664
NEIL1
LOC105372224
HSPB6
MIR4772
MIR6731
OR6N2
CYP4F24P
LINC01754
ARL15
ADAMTS20
MIR625
MIR373
LOC400940
WFDC2
SOX8
LOC100287036
HOXB1
LOC124906194
MRPL42
MIR548AR
NWD1
MIR9-1HG
TUB-AS1
KRT8P41
MYRF
MIR4746
ZNF136
F2RL3
ZNF324B
LOC124900175
MOB1B
NUDT17
TNR
MIR3678
MIR7108
MSH2-OT1
LYPD6
LINC02593
EPHX4
LOC124900314
MIR342
NPTN
SEZ6L2
FENDRR
IER2
PEX10
ECE1-AS1
CALCA
SNORA79
BDKRB1
TDRD9
DLGAP1
ATP8B3
NTM
DPPA3
CCDC175
LINC02351
LOC124903771
SPRED2
BPIFA1
HTR3D
LOC107984198
SRL
PSG8-AS1
LOC107985451
DCAF13P3
CFAP97D1
MIR4737
ARMH3
FAM83G
KCNJ12
LINC01825
LOC105370384
LINC00470
LOC124900311
HCN4
TTI1
LINC00323
SNORD69
TSGA10IP
ITPR2-AS1
LOC105371925
HES6
SLCO2A1
ZFP42
SNORD112
MIR6511A4
ZNF844
WDR35-DT
HOXD12
MIR6513
CTSZ
GABPB2
LOC105371600
CRTC3-AS1
RAB31
SLC25A20
MIA2-AS1
L3HYPDH
CEP128
MIR6887
SIGLEC11
C19orf84
STEAP3-AS1
ACTG1P4
LOC105369520
MIR630
LOC105371388
TRAF4
CPB1
ATRNL1
RNF41
PRR20B
NALF1
GRIN2C
PARD6G-AS1
BTBD2
MIR1257
MIR1226
TMEM212
CTNNBIP1
MIR548Q
LINC01582
PNMA8A
EPB41L5
BID
SCD
SPRR3
ZFHX2
PEX11G
GARIN5B
GAL3ST3
LRRC28
IL17C
PXDN
ATP5PO
PDIK1L
MIR942
FDPS
LINC02096
NGFR-AS1
KCNA1
LGALS3BP
KY
USP17L26
AMBN
MIR556
SUCO
CDHR1
LOC124903034
TARS3
SLC16A3
WDR49
UNC13D
ZNF555
GGT5
TMPRSS7
LOC124900674
LOC124900601
TIGAR
CLYBL-AS1
SLC28A1
SSTR5-AS1
LOC105372404
BICRA
LOC100271832
TNS1-AS1
MDM4
RNA5S6
GVINP1
OR9G1
SLC26A10P
ACADS
EFNB2
FBRS
PDF
GRAP2
H2BP2
TOX3
MIR3192
LOC124900415
LINC02551
ANGEL1
ABAT
ZNF28
MIR561
LOC105372649
MIR6733
SPOCK2
MIR4681
EPB41L1
TBC1D22A-AS1
ANTXR2
SWAP70
LINC00900
MDM1
LINC01053
BST2
LRRC4B
MAPK10-AS1
C5orf34-AS1
SYT6
TIGD1
ARL4C
DRD5
LOC124900697
LOC101928535
IFT43
CASKIN1
TCF25
MC5R
IL1F10
MTFR1L
IL15RA
MIR1237
LINC02684
MIR7106
APPBP2
SPINT3
CYP17A1
BEGAIN
GRAMD1A
LOC124900301
SEC14L1P1
PDX1
SERF2
MIR193A
LOC105373436
BIRC7
MIR92B
SLAMF9
MIR215
TFB2M
GAB2
SPATA19
LINC00543
TRIM25
SLC25A10
MIR1283-1
TFG
LINC02750
LANCL1
COL9A3
LBR
MIR6124
LOC124902993
PRRG2
ANKRD44-DT
MIR3194
LINC01972
MIR4252
NUTM2D
CFAP43
ADAT1
FAAP100
SEC22A
LOC105371910
CYTH2
STAMBPL1
LINC02746
JPH4
LOC105371559
GDPD1
ABHD14A-ACY1
MMP23B
GABRD
SH3PXD2A
LOC105369863
LINC01038
KIF2B
MIR6785
CACTIN
LOC105369306
LOC112268291
C22orf31
FAM53A
LINC02507
MIR4685
EEF2
MIR6810
TNNC2
CFAP20DC-AS1
LOC124900202
LOC124902976
ZNF423
PTGES3L
KRTCAP3
SLC7A4
LOC124905134
TSACC
LOC105369344
MIR329-2
CETP
ZNF207
ATP5MC1
PPP1R15A
RTN4
SLC25A31
CRYZL2P
SACS-AS1
TSPOAP1
KCNK12
GPR160
GSTO2
MIR4682
IL17D
CHRNA3
LOC105370987
SULT1A4
PARD6A
INO80B-WBP1
MLPH
SNORA80A
GALNT15
CR1
LOC100129203
C2CD5-AS1
MESD
STUB1-DT
LOC105374386
POPDC2
LINC02596
LINC00391
HCRT
SYDE1
ZNF512
IL1RN
SLC10A6
LINC01475
MIR6754
LINC02764
ANKRD20A19P
MIR208A
CDKL1
LOC105371083
JPT1
SMARCA4
BOLA3-DT
LOC124900521
APOD
LOC124900446
CR2
DOCK1
ARHGAP20
LOC105370159
FOXO1
RBM12
SMIM45
MIR3684
LOC124900190
OR14A16
SNORD8
LOC101928988
RBL2
MAF
RTKN
NUP155
CAMTA1
FBRSL1
FOS
RHBDF2
CEP131
ZSCAN30
ERVV-1
FAM228B
LOC105376960
LOC100288175
STAC3
LOC107984132
LBX1
LMO3
MIR4498
SIN3A
LOC107986160
FCAMR
CIAO2B
MIR558
ILKAP
SPON1
LOC100130987
GGTLC1
WWTR1-IT1
LINC01345
LINC02443
KCNH3
LOC414300
TESC
ZNF891
SPRY2
YPEL1
KCNIP4-IT1
LINC02100
FLVCR1
GDI2
LINC00844
MIB1
LINC01247
MIR548BA
MGAT5
LOC105370047
PRR5-ARHGAP8
SRPRB
LOC124900669
ANKRD63
LOC729558
ZAR1
LINC02584
LIMA1
LINC00396
PAPOLG
CSNK2A1
RGL4
DEF8
OXT
ADIG
HHIP-AS1
ANKRD35
EMX2
LINC01970
ALDH6A1
LINC01482
NOTCH3
LOC101926889
FAM209A
LOC124905038
DZIP1L
MIR4455
GRIK4
LINC00163
ABCC5
THEMIS2
LINC01699
REN
GSTO1
CFAP58-DT
LINC02717
PLK5
SSC5D
LOC105372957
CBLB
SERPINC1
LINC01653
LINC01341
LOC105369611
EGLN3-AS1
LINC01875
HSD17B11
LOC105370103
LOC105371936
LINC01255
KLF7
MICALL1
MYBPH
OR1A1
LOC101927060
MAGEF1
TBC1D2B
SIGLEC17P
ZDHHC22
LINC01014
FIRRM
RC3H1-DT
JDP2-AS1
CLEC11A
SNORD74B
ATP13A5-AS1
MIR3685
ZNF597
LOC124903645
PRR22
LOC105373854
BMS1P20
COLGALT2
FBXL14
ITGAM
KRT14
MIR7162
SFTPA1
C10orf88
LOC101927495
CORO1A
DLGAP1-AS3
MIR6800
SLC6A18
PTF1A
SULT1A2
LOC124900387
MIR4315-1
ZNF683
MSMB
PCCA-AS1
TNFSF14
NLRP6
DDX25
SLC2A3
LINC02392
FRG2KP
BAIAP2
CIB4
GPM6A
FSHB
SPNS1
TTC21B-AS1
PDXK
TUG1
BRK1
ORAI1
LOC440311
ZNF48
PABPN1L
KLF2
MIR4793
RCAN3AS
COX8A
GPR78
LOC124902399
LOC101927253
TSSK6
CCNE1
C5AR2
HSD17B14
LCIIAR
PRKAR1A
IRS1
LRIT2
MIR4779
PEAR1
C11orf91
TRIM72
LOC105371356
LOC105371888
NPTX1
MIR6740
GRIN2B
GPR84
SLC7A1
LRRC74A
SNAI3
TRIM47
SLC19A3
SCP2D1-AS1
AGBL4-AS1
GBP2
CD2BP2-DT
CNRIP1
A3GALT2
S100A7
RNASE13
TMEM11-DT
LOC400627
MIR4745
LINC02626
MEN1
PPP4R3A
TMEM104
MIR1302-11
CPOX
HTR6
LINC02205
LOC101927522
KRTAP10-2
ESYT3
LINC02196
RIMBP2
PCYT2
LOC105372121
LINC01713
EFCAB6-AS1
SLED1
HSPA6
RET
LOC105370105
MIR656
HOXB8
LINC01477
COL24A1
LOC102724427
XRCC1
STK39
H3P14
PCDH17
TGM5
ACOXL
MN1
GPX1
SNAPIN
LOC105371067
NRP1
DUSP13A
IL21R
PLEKHG2
RMDN2-AS1
FRG1CP
LOC105370542
MSX2P1
MIR657
KRTAP10-12
LCE5A
ATOH7
MIR5587
ITPRIPL2
STAB1
LOC105372956
ACTG1P17
NPAS1
UBR3
GRM2
LINC02070
LOC124903659
USP32P1
CUTC
LOC124904026
ABCG8
ACAD9
MSANTD1
SNORD115-44
AHSP
LINC01363
GJB6
NID2
METTL26
KLK3
FREM2
DMKN
LOC442028
C3orf80
ZNF718
RPL9
ADAM8
QSER1
LRRC55
FAM242C
ZNF385D
CACNA2D2
LOC105374042
SPATA18
DRAP1
LINC02151
OR1D4
MIR632
PGAP3
OR7G2
LIN37
LOC124907908
OXTR
ENPEP
LOC105373209
NPAT
LOC105374524
LOC105371310
ASB16-AS1
EXOC7
SLC1A6
CEACAM8
PLEKHG5
SNORA77
LOC124900347
ZNF213
LOC124908062
LOC102724604
MIR4688
ACSBG1
LINC01976
NKX3-2
TAF11L10
MPEG1
MDM2
POMT2
PPP1R3D
KRT82
MIR3614
ALK
LDC1P
DCXR-DT
NUMBL
SPMIP9
GPR15LG
APOC3
ABHD4
CPNE7
SCN7A
LOC124905107
LOC124903834
NBPF4
LOC124903052
LINC00398
ABHD17C
NTF4
LOC124905145
ATP13A3-DT
NOTCH2
RUSC1
OR2AP1
LOC105371840
UBE2FP1
LINC02485
TKTL2
RAB3C
TYSND1
LOC100335030
PALS1
KCNK3
ZNF385D-AS1
NXF1
HIP1R
TMEM132D-AS1
ITGAL
P2RX1
KIF19
SNORD1A
PTH1R
QARS1
CFAP20DC-DT
USP17L30
SAXO4
WNT11
DIRAS3
MIER3
CACNA1E
LOC101929974
CDH15
NLRP13
SIX2
PTPRA
SYT15
ACAD10
LOC105370024
LOC105370335
MIR4709
MIR136
CASKIN2
RNF123
SIPA1L2
FTL
COX7A2L
MIR548XHG
ZNF620
VWA5B2
DHRS3
LOC124900370
LOC105370960
UNC45A
CACNG4
LOC124904362
FAM43A
LINC02513
HNRNPA1P33
ENTPD7
ALDH2
SBK2
ADORA2A
CHDH
VPS8
PRAMEF19
HCAR3
CDC42BPB
NFATC2IP
SEPTIN14P20
YDJC
DHX37
LINC00311
MIR6868
LOC105372083
LINC01890
LOC105374367
TMEM88B
CD247
RIMKLB
LOC124904062
FAM138B
FLJ40194
NME2
ACTG2
RNPEPL1
SEC14L2
IKZF5
LINC02280
MIR1179
TNFRSF13B
RNF25
LINC02307
ADAMTS17
NAA60
GRN
LOC112267890
ZFP69B
ELAVL3
MAP4K1
FCRL6
SLIT1
NTN1
BMS1P22
ALG1L1P
FCGR1CP
ATL3
TSFM
LINC02415
CCL17
LOC105373549
LOC107985216
FRAT1
LOC105370746
CCDC32
MGA
MRC2
MIR6871
LOC124904258
NUDT5
MVP
ZACN
FAM83E
TMEM121B
LINC01745
NKX2-3
FADS1
LOC105370660
MIR9-3HG
AKTIP
GUCY2D
RNU105B
NFAM1
LOC105378453
LOC124902826
BIVM
MATN3
KCNG3
ZNF22-AS1
COMMD9
LOC101927598
DNASE1L2
MEIS3P1
IHO1
NUFIP2
CST4
SNORA7A
TAF12-DT
PABPC4-AS1
GCHFR
TMEM241
ATOH8
KRTAP12-3
AGO3
TMEM81
SLC26A9
PRRT2
SMIM44
LOC101927692
ZDHHC17
LOC105376781
COPS7B
LOC124904621
LOC646548
NDUFAB1
TOMM40
MIR4758
ADAMTS5
CIMAP1D
CCDC30
C1orf116
XPNPEP1
ATP11A
SYT17
UBE2V1
DRICH1
MIR3138
ADGRA1
YIF1A
LOC100506606
LOC107984851
FOXF1
DRC1
MIR7978
CAMK2D
AJAP1
RNF220
SSH1
MAZ
LOC105373514
ITIH4-AS1
TRIM17
LINC02634
UBXN1
SNORD115-25
TNFRSF11A
NR0B2
LOC107985303
LOC124904642
GNLY
KIAA2012-AS1
ATP2B2-IT2
CASR
GPR161
MIR6762
LINC02564
CILP2
GPC5-IT1
MIR4484
ALPK3
ZNF562
CEBPA
PTPN7
ABCD2
LITAFD
TMCC1-DT
SCCPDH
RMDN3
LMF1-AS1
LINC02166
CENPV
MAP3K14-AS1
EPOR
WDCP
LOC124901165
ANO2
SKA3
LRAT
GUCY1A1
AFG2B
LOC101928453
EIF4EBP2
ICAM3
SUSD2
LOC105373999
KLF18
UCMA
LOC105369759
EDNRB-AS1
GSC
GOLGA6A
KLHDC2
ZNF418
CNNM1
NHERF4
LINC00592
SUDS3
KBTBD7
DNAH17-AS1
C2orf81
SEMA5B
CCDC17
LINC00710
ESRRB
NUCB2
DYNAP
SNORA70I
MARCHF1
TMEM82
DAB1-AS1
LINC01929
ZNF850
EN1
GUCY2GP
LTK
TEPSIN
ANTXRLP1
CDH23-AS1
ARMS2
HPD
MDGA2
PDE8A
TAX1BP3
KCNN1
CHST1
LINC00354
RNF225
SELENOO-AS1
SELENON
SCN2B
NLRP9
PAX1
USP17L20
MIR141
ALKBH5
PLCXD3
ASB13
NUPR1
PLAGL2
SSU72L3
CDT1
MIF4GD-DT
LOC112577592
GALNT1
KEAP1
LOC124904802
STK40
DNAAF4-CCPG1
CNDP2
TRNAU1AP
COL4A2-AS2
PLIN3
PHACTR3-AS1
ZDHHC18
SLC44A3
NECTIN4
OR52N4
LOC124900656
GLCE
ADGRG1
LOC124904078
LOC124907862
APOBEC3H
CXCR6
HINFP
SIAH3
SMPD3
TRIM65
OR10H2
MAFB
HGD
SLC20A1-DT
NCOR1P4
TKT
LINC02068
LOC101928188
RANGRF
DDRGK1
LINC02620
TMPRSS12
OLFM4
KRCC1
HDLBP
PYGM
LINC01692
CRTC2
GOLGA2P5
PIAS1
MIR5572
LINC02182
LINC01683
MX2
LOC401127
PRKAA2
CSF3
GOSR2
OLIG1
ABCA4
MIR637
CSE1L-DT
MISFA
MEG8
SCIMP
FAM72D
LOC124904435
LOXL4
CHP2
TTC38
METTL23
LOC100288123
PICSAR
ST6GALNAC1
TRABD2A
MST1
TMEM131L
LOC105370887
HSF2BP
LINC00606
LINC00443
GRAPL-AS1
COA3
SWSAP1
ACTL8
PLA2G2E
TAL1
GLYCAM1
SLC25A29
COG8
SSTR2
CENPB
ATP1A1
SNORD116-7
LOC101927018
LOC105372971
C1orf141
MIR6511A2
UQCRH
LOC107984903
ALDH3A1
TMEM132E
BLOC1S3
COL4A4
KRTAP10-8
PRSS43P
DUSP7
PRR23C
SEPTIN11
TACSTD2
LLGL2
MIR5196
ECEL1
FOXD2
DNHD1
LOC124902709
GJB2
RTN1
LINC00926
CYB5A
SNORD88B
LOC284379
SRSF10
ENTPD1
GNG3
DMAC2L
LOC105370502
GREB1L
PTPRE
CASC23
LOC100128494
TRADD
CYP4F11
LINC02026
FCN3
LINC01514
UNC119
MFNG
COX15
MAP2K5
PTCH2
SART1
ISYNA1
C16orf95
BCAS3
CD7
KIAA1656
ADK
CHST15
CLN6
IRX3
HOXB13
UBALD2
HOXD8
HOXD4
ANKRD44
RPL29
LBX1-AS1
LOC124903099
NOS2
LINC01925
LINC02565
LOC105374088
PPBPP2
LOC102725254
NRBP1
CCDC172
RNASE2CP
PTGDR
PDPR
MIR3156-3
DOK7
KCNA10
PTPN22
DDX23
KRTAP19-1
FBLN1
C4orf50
PRKCB
CPN2
PPRC1
TESPA1
LINC00385
LOC101928143
IGFBP4
P3H4
TJP3
LOC107986058
CYP2C9
MIP
LINC01630
MSX1
PPM1J
UNC5B-AS1
ESRRA
KCNG4
LOC124903742
PRND
GNG4
CCDC182
WDR45B
BCL2L11
FSIP1
MIR4750
DENND10
AP5B1
LOC105372026
WDR83
LOC105372412
APOL2
LINC02482
EXOC3
SFN
SSR2
LOC124902468
SCN4B
ADPGK-AS1
RBBP9
AUNIP
DLG4
CCR7
EGR4
ACTL10
SNHG27
NES
CALCB
NTMT2
SCN3B
GIT1
LSM7
ZNF32-AS2
LINC02426
LOC124904492
USH2A-AS2
SLC66A3
HDHD5-AS1
MIR5688
STOX1
DTNA
GRK2
LINC01569
MED13
MIR3671
C11orf68
EXOC3L1
STON1-GTF2A1L
LRRC7
KAT5
MPND
SCTR
SLC35E4
HYAL2
RAPGEF2
FKBP11
CASP16P
LOC124907725
ADGRA3
OR52B4
HSF5
HID1-AS1
TIMM13
THY1
CALM1
FOXL1
LAMA5-AS1
TOM1
MIR5699
MIR3198-2
CDX2
DGKH
SMARCD2
LOC124908047
CAMKV
TMEM128
MIR7706
LMNB2
ZNRF4
LOC105372719
LOC105376433
MIR6744
PATE2
CRABP1
IDUA
LINC00384
ADGRG5
LOC100129697
CYP2A7
MYPOP
RGPD6
HAGLROS
KCNQ2-AS1
LRRC75B
LOC112268458
LOC112268472
KRT81
RAI1-AS1
MIR1278
MIR4701
DIO2
ALPP
IGSF8
ARHGEF25
KLHL41
STK17B
LINC01639
CGB3
LYPD1
LOC124905142
VASH1
BTBD17
MYO9B
LOC124900933
KAZN
LINC02489
ALDOC
P4HB
LINC01836
PVR
DNAJB8
SLC2A1
PDZD8
AKAP3
LOC100130283
MYOSLID-AS1
CX3CR1
LOC124900419
LOC124904403
RASSF10
RAB1B
NHERF2
LOC124900372
ACP5
LINC01756
POLL
MIR631
SOCS3-DT
MARCHF4
CFAP70
CALHM1
CREB3L1
LOC105369803
LRCOL1
UNC45B
LINC01343
RASGEF1A
MIR3166
MORN3
PRSS21
TAFA1
PLD1
STN1
SNORD97
SCAF11
THSD4-AS1
GP1BB
LINC02037
ODAPH
FAM53B
RNASEH2C
KCTD12
EPN2-IT1
LZTS3
GOLIM4
USP17L27
SLC35E3
OR1A2
TMEM214
LSP1P4
LOC102724861
PIGZ
TMEM86A
NXPE4
PRMT1
ASIC4
MIR6870
MX1
PDE6B-AS1
ZNF229
KLK15
RALB
GFRA4
PROS1
FAM110D
RAD9A
ZNF84-DT
OR11H2
FAAHP1
GGA2
FAM187A
ATPSCKMT
TMEM274P
DCAF8
FAM24B-CUZD1
LOC124900410
LOC105372141
TUBB1
MIR4270
TRH
ERI3-IT1
ERBB3
TEDC2-AS1
FAM3D-AS1
SMAD1
LOC124904423
FADS3
TMPRSS13
RNF26
USP2
LOC124902916
MRPL45P2
KCNC3
MIR3667HG
LINC02044
PDE4DIPP7
NR4A1AS
LINC02080
LOC124904072
LINC01018
NCOA1
TCFL5
LINGO4
C12orf4
RGPD3
TCAP
KIAA1671
FAM20B
LINC02874
LOC124903473
TRIP4
SNN
SAP30BP
CLPTM1
GRAMD1C
CAPN10-DT
LOC105377100
MIR6808
BTG2-DT
HPX
MIR3664
CDH3
LINC01869
MAPKAPK2
LOC105369527
LINC02133
SNF8
BOLA3
ELP6
VGLL3
CUEDC2
ST8SIA1
RASSF3
DBI
UOX
ISL2
ALOX15
TBC1D29P
BHLHE23
PSMG1
CXCL2
LPIN1
KRTAP10-4
LRRC18
SLC6A12-AS1
MIR1288
MYCBPAP
SP5
PLXNA2
BEND3P3
TALDO1
MIR6126
SCN1A-AS1
ISM1
ACD
NBR2
CDK11B
CD3G
PPP1R13B-DT
PFKL
LOC124902865
LOC124900351
LOC105370532
AP2S1
TNFRSF13C
ILF2
LOC124902496
SPDYC
INAFM2
LGALSL-DT
LOC105369632
AVPR1A
TNFSF13
FAM20A
NDUFAF8
[truncated: 7,839 more rows]

## Sheet: TAD only
SYMBOL
TPI1
B3GNT9
COTL1
KMT2CP5
KRTAP5-10
TM4SF20
LINC01266
LOC105377438
MIR936
OR6C68
LOC105374822
PKN1
RSF1-IT1
LOC102724046
LOC124903490
MTVR2
TSSK2
ACOX1
NEK9
LOC105371357
TRAK1
CFAP141
LINC02259
MIR4319
SNAP25-AS1
NSUN7
EPC1
SESN3
TECTA
VPS9D1-AS1
LOC124900413
LOC105370470
ANKRD40CL
STRADA
SLC7A5
TPRA1
HECTD2-AS1
LINC02751
SERPINA13P
LOC105370854
MIR4513
LOC107985065
CSMD2
COPS7A
GRB2
ZNF135
SZT2
MIR301A
PNMA8C
CELSR3
BRI3BP
KLHL17
XYLT2
SCARNA1
IRF2BP2
MIR4311
GOLGA6C
ADNP2
KBTBD12
LINC02186
SGF29
TSEN54
FBF1
LOC105377177
S100A1
PLAC9
PLPP4
PPP1CA
C12orf76
ARL6IP1
LIPG
LOC101927817
CDK5RAP3
UBE2G2
BMS1P2
MRS2P2
LINC01580
C17orf58
ERG
LOC124900603
BOD1L2
ARL3
TMCO5B
RTEL1-TNFRSF6B
ADAMTS9
KMT5B
NEUROD2
YBX1
TEX2
LOC101927572
ZNF749
RASGRP3
LINC02386
TSPAN10
UROS
CHMP6
LOC124904471
LRRIQ1
SDC1
ETS1
ARHGAP33
UGT2A1
CEP170P1
MAP3K3
GALK1
ADCY5
SERPINI2
OR10A5
NUF2
PITPNM2-AS1
OR10X1
LOC124904445
LOC128071545
LOC124904295
PIN1
LINC01810
APOL6
LOC124902484
C3AR1
ZNF527
MIR563
LXN
SPEN
CLEC14A
LOC124900420
FANCD2OS
TAGLN
LOC124903091
IGHV1OR15-3
UCKL1
C3orf85
MED19
CLDN1
RABL2B
KCNMA1
TSPAN14
LOC124902744
PPM1H
SLC41A2
DDX42
WASH5P
LOC100240735
PLEKHG7
LOC124900422
LOC124903376
LOC107985126
RXFP4
MNS1
LINC02004
LOC124903341
PDCD2L
LINC01961
HEATR3
PRO1804
WASH2P
BIK
MIR3134
SLC2A2
ABCA6
ACADSB
MIR3137
SNIP1
NIBAN3
LINC01499
SIAH1
SS18L2
MIR4693
SLC38A4-AS1
WDFY2
ITGB3
TMEM89
LOC101926964
S100A6
NFRKB
ANKFN1
B3GNT3
WNT7B
HMX2
PRSS23-AS1
MIR6085
CDH13-AS2
MIR663AHG
USP17L29
FTLP10
EPC1-AS1
RPL13AP20
RIPOR3-AS1
LOC107984871
PPM1E
ZNF234
MIR4784
AHRR
LOC105372308
PLS1-AS1
LINC02702
ALG10B
VCF1
AFF3
CA4
LINC01782
MRFAP1
NOL4
LINC01620
MIR1302-5
LOC124905084
LINC03109
LINC01688
RNA5S5
OR11H12
SETSIP
SLC7A5P2
SMIM36
KCNH5
RFTN2
LINC02086
LOC105374254
SLF2
LOC124902974
SLC14A2
ALKBH1
MTHFSD
LINC01973
LOC105377642
PRSS41
SMG8
LINC00469
DOCK10
GAS2L1
LOC101927557
MIR6826
CCL1
TIMP2
FEV
SP140
FREM2-AS1
GPHB5
FAM171A2
RPRML
MIR4729
EVC2
LOC105374659
SHOC2
A2M-AS1
ILVBL
TSHZ2
SLCO3A1
LOC107986414
ADAM30
PFKP
OR5K2
PRKCQ
LOC105376425
RAG1
SLN
MIR618
LOC101927310
NAPSA
GPRC5D
MGC16275
LINC02078
CCDC57
USP17L24
LOC100130331
LOC124902827
CCDC38
C16orf95-DT
TBX2-AS1
LOC107985162
LINC02831
LINC02239
RNF169
MIR4501
LOC105370866
MYH14
FAM107B
ARL2BP
IQCJ
SIDT2
OAS2
GATAD2A
DLL3
SNORD17
TM9SF4
ACTR1A
GAN
FBXO47
CHCHD4
NPHS1
LBH
LINC02010
LOC112268248
NUTM2A
IFIT1B
RHOJ
CRYGB
MCM3AP
LOC107986197
PTGIR
MOV10L1
CYP2U1
LOC124904209
SNORA53
SLC24A5
ITGB4
ZNF586
LINC02508
CRACR2B
MAB21L4
LOC105370117
RIMOC1
MIR6878
FOSL2
SRSF9
LINC02221
TBX19
LOC105372471
EHBP1
LINC01104
CTDSPL
RPL21P44
MIR4491
NCKAP5-AS1
LINC01304
PRR15L
PLPPR5-AS1
TRIM28
TIMELESS
LINC01903
SNORD23
LINC00342
LOC105372760
NCOA4
C1QTNF1
LOC124904714
ZBTB20
LOC124902757
KLRD1
IL25
LINC00643
VMO1
LINC01834
UBXN2A
CERKL
SCAND1
PEX5L-AS2
CAB39L
CTSH
TEX19
SERPINB10
LOC105372631
FETUB
PWAR1
PHB1
GH1
LOC124900399
GOLGA6B
HEATR6
ZNF56P
MIR548AD
NFKB2
CDK10
FNDC8
RASIP1
SERINC2
PRDX3
LINC02710
ZFP64
LOC124900957
CHORDC1P4
LINC01990
ENAH
LOC107986011
FOXN2
SEC14L4
XYLB
PRR5L
LOC105376844
MIR769
LOC124900163
LLPH
MFSD9
KPNA4
EMC1-AS1
LOC124902505
ARMC7
MIR4783
LOC105373643
RGS2-AS1
EDRF1-DT
LOC100129434
LOC100506124
LOC101930100
LINC01169
ARSG
RAB37
LOC105372832
SFI1
TEX264
PGBP
PNLIPRP3
MIR210
SLC6A5
DOCK6-AS1
PAQR9-AS1
OR7E24
PCGF6
EDRF1
LOC124904116
LINC02749
RB1-DT
TOP2B
SPTSSA
LOC124902559
TCTN1
CYSLTR2
SYCE2
MIR4448
USP17L12
LINC00639
SFXN5
LINC01442
LOC100134391
EFEMP2
HSPC102
TMED1
HRG-AS1
PPID
AIFM2
UPK1A
LOC107986019
SLC44A3-AS1
METTL15
LINC02727
LOC105370232
TSHR
LOC124904038
SAMSN1
LOC105377151
LOC105376419
VPS26A
SPINT4
OR4C16
CYB561
C2orf68
BMS1P23
UVSSA
SP2-AS1
SPRR2E
SERGEF
SLC1A7
FAM78B-AS1
LHX9
LINC02715
COG3
LUC7L3
WFDC10B
LOC124903865
OR10A2
SMASR
EEF1A2
CTNNB1
LINC02142
SLC25A34
LINC00200
C10orf53
CNEP1R1
SEC23IP
LRRC10
CPB2
OR4M1
SAMSN1-AS1
VAX1
LOC124903688
C22orf42
LINC02218
ZDHHC20
LOC101927227
GNG14
RBMS3-AS1
LINC01726
ZPLD2P
HSD17B2
LOC105371414
FRG2EP
NELL2
CCR3
ADD3
SLITRK5
MRPS23
SHISA8
LOC124904188
CD5L
CIROP
LOC124903494
LOC105371119
NBEAL2
LINC02101
RBFOX3
ACSS1
LOC124900297
MED9
RPSAP52
MIR1909
SCGB1C1
C19orf38
LOC105373766
ZNF438
KRT3
LOC124900707
CA6
MIR1279
LOC105371087
MIR4457
GNL2
LOC101928446
C17orf99
ATAD3C
SPRR1B
LINC02721
TYRO3P
VN2R19P
FBXW4
ACTRT2
RHEX
KCNK1
LOC124903741
MIR3681
MIR217HG
POTEM
PTPN2
ALDH1L1
EDNRA
DOCK9-DT
CYTIP
MFAP3L
HTRA1
OR9Q1
IRX6
GAS8-AS1
SYNC
PRC1-AS1
MIR6737
CD82-AS1
LOC105371856
LINC01801
LOC105374163
LOC124904558
MIR6761
MTRF1
RPL10L
CDK5R2
TRIM21
OR5M11
C17orf67
RPSA2
NHIP
POLR3A
CLRN3
TRIM44
EIF3J
ABTB2
LOC105378247
PRDM7
SERBP1
SLC1A2
SSH3
TRIM64B
MIR1244-3
LOC101929440
LINC01019
NADK2-AS1
LINC01672
PBXIP1
LINC01904
SH2D6
PHAF1
COX6B2
LOC105374807
MIR5682
C2orf66
MIR6753
PAK1
LINC02181
LINC01483
LOC105369595
CD163
C1QTNF1-AS1
C18orf61
LINC02297
MIR3670-1
LOC124906280
BRINP2
EPN3
POGLUT1
MIR4695
WNT8B
SLFN13
RBFADN
LOC105374780
LLPH-DT
C10orf90
SLC35E2B
MMP26
YY1
LOC124904083
MELTF-AS1
RAB36
PRR20G
LOC107984252
DLEU1-AS1
LINC02038
CCDC144CP
ARHGAP27P2
SFXN2
STXBP4
LOC112267896
SCG2
ESPN
GLYATL2
PRCD
ST8SIA3
LOC105378502
SYT7
NXN
IFT70A
OR5AK2
NCMAP-DT
MPRIP
LOC124904256
LOC124909396
LOC124909482
COASY
FN3KRP
LOC105379514
MIR944
LINC02421
LOC124902438
CGN
DEFB131B
SPACA3
TRIM51EP
ASPG
SLC24A1
LOC400682
LOC124905012
LINC02615
CD2
RGSL1
MIR5698
SOX18
CNGB1
ABCA9
DSG4
MIR6717
SNX11
LINC02703
DLX2
OR51F2
UTS2R
TAF13
LINC00856
LOC124903098
C2CD4B
MCM2
TAS1R2
LOC105376806
GPR25
PEAK3
DTD1
LOC105369376
GPC6-AS2
ATP2A3
AURKB
MRPL27
TMPRSS6
KCNMB3
DSTYK
TMEM94
LOC101927483
SRMS
CCNL2
TTLL7-IT1
KCNJ8
TEC
STX12
ACAD11
LOC105371667
ZNF813
LOC124909464
LOC112267897
KMT2CP4
DLX3
LOC124904060
TBL1XR1
LINC00648
RPRD2
SLC30A1
SNX22
LINC01837
KCNE1
RNU6ATAC35P
AGAP7P
KRT83
TDP1
MT1G
LOC124900179
HPS6
CLEC10A
RASL10B
LOC124903995
MIR613
LOC107984551
LOC107984784
CPS1
TBC1D20
PLEKHB1
LINC02003
FRRS1
OR52E5
LINC02425
SNORD41
SEPTIN3
SNORA58B
SGO1
DNAJB8-AS1
MIR6075
COPRS
ZNF506
LOC105373929
LOC105378714
MIR6793
AKAP11
MT1IP
OR4D1
MIR559
LINC01986
CETN4P
MIR1284
PXYLP1
LOC400553
LOC124900395
LOC101927551
LOC124905143
CCDC150
CTNNA3
LOC124902544
MIR4511
CNNM3
ZBTB18
LOC124902408
KPNB1-DT
CDRT7
ABHD3
FGFBP2
COL25A1-DT
FAM13C
LOC105378178
ZC3H18
LOC105371894
VPS4B
PTGR3
KRTAP20-3
DUXAP9
LOC105371578
KRTAP22-2
LOC124902558
MIR6128
PABPC4
NOS1
XXYLT1-AS2
TLK2
KCNJ16
SRM
LOC339059
NFE2L1
DEFB128
PARVB
L2HGDH
ZNF843
XIRP1
SLC25A33
PDE4B-AS1
LOC124900428
LOC105371942
ANKEF1
LOC127898564
SYDE2
KCNK10
UTP6
RALBP1
SLC30A4
LOC105372664
MORC2-AS1
SOST
CNOT11
LOC124903729
LOC124900540
LOC105372896
ULK1
SP110
LRRC32
PCDH20
VAMP4
CHUK
IKBKE
CLIP4
CDON
LOC107984928
OPCML-IT1
MIR3928
LINC01095
SH2D1B
LOC100129215
MIRLET7BHG
LINC02370
CD300E
PPP1R12C
LOC124900694
LOC105373265
PLGLB1
CHAF1B
LINC01995
C1orf21
DIS3
LOC124903934
CNNM3-DT
LOC100132287
LINC02548
PCDH9-AS4
GLP2R
NUTF2P4
MNDA
ANO9
MIR4435-2
RGS12
OLFML3
OR5B2
LOC124903554
CDC73
LOC105370781
ITPKA
LOC105374823
LOC105377451
OR5D16
SNORD22
NPIPB12
SPAST
LOC654780
DPEP2
C21orf58
LOC105377473
STIL
SHTN1
LOC124900300
LINC02088
C10orf88B
KCTD21
SNORD114-6
DPEP1
EHD2
GRAMD4
DNAH12
OTUD3
OR52P1
LOC102724253
HENMT1
ANK3-DT
ASB14
COA7
CALHM2
SIGLEC7
PARD3B
ATP1A3
CIMIP2C
CHST10
CARD10
TOMT
LATS2
FAM138F
ZNF433
FAM149A
LOC125312414
MIR4742
SAC3D1
CACNG1
CROCC2
LOC101929413
LINC02051
LCE2D
SFXN4
LOC124902679
CACNG5
MAP2K6
COLGALT1
DNPEP-AS1
UBOX5-AS1
ATPAF1
JAK1
RAP1A
POTEH-AS1
FOXD3
GPHA2
FAM131C
LOC107984172
DMBT1
PPP2R1B
MESP1
CCL2
LINC01791
LOC124900462
MIR466
CPXM2
CASC17
CBLN2
PTPRVP
ABCA10
CEACAM3
EYA2-AS1
LOC105370429
LOC124903694
MEAK7
LINC00276
DPYSL5
LOC124904948
RNF186
TAF5
LOC105369690
LINC01799
LOC124900687
GLT8D2
TUBB6
FAM53B-AS1
MRGPRX1
C12orf71
KBTBD13
MYO15A
LOC105374629
KCNK18
MMP20
CEACAM22P
CALCOCO2
WDR87
RNPEP
LOC107984375
UACA
PFKFB2
CYP2C19
LINC02641
CEACAM19
LOC124900876
JPH3
PSG6
GTSF1L
LINC02064
LOC124902884
LOC780529
MIR1227
ZXDC
ARHGEF16
LINC02822
LOC100506403
ALKBH3-AS1
CSNK1D
ANO3
MIR187
FAM230H
ZRANB2
SULT1A3
EME1
LOC101927389
STK36
MAPK6
WDFY3-AS1
LINC01297-DUXAP10-NBEAP6
LINC00970
TMEM92
EFEMP1
PPEF2
LOC283038
MIR4696
MIR6859-4
LINC02189
RUSF1
LINC00691
SMTNL1
LOC100131943
ETS2
RERE
AGAP2
SNORD113-8
LOC107985068
USP10
DIPK1C
LOC124900187
DGKD
SP2
ATCAY
KRTAP24-1
RNVU1-1
CDIPT
KCNK6
MIR4680
DDI1
KLF5
MIR5002
MCU
LINC00486
ELOA-AS1
TTYH2
LOC112268419
DISC1
LOC124902894
LOC105373030
ELF5
SECTM1
ZNF773
APOBEC3D
DSPP
LOC124908058
EIF2A
PNLIP
PTPN21
PAK6
ADGRG3
SNORD71
HSD17B2-AS1
KLHL20
VPS39-DT
SNORD58A
OR5B3
C1S
PPP1R36
VTI1B
FOXK2
LINC01644
LINC02640
LINC02713
APOH
SMAD7
ZNF761
PDZRN3-AS1
MIR3174
LINC01228
POM121L4P
PARP1
PXK
CHRM3-AS2
CFAP58
LINC02248
LRRC57
VPREB1
NUP93
TPRX2
GALNT13-AS1
DEFB126
DIO2-AS1
SRXN1
DTD1-AS1
LINC00515
OCIAD1
SNORD15B
TRIM49
LOC107984568
C16orf90
HSD11B2
MIR1972-2
MIR580
AFG3L1P
LOC107985814
ATAD3B
LOC124902811
FBXO41
LINC02682
KDSR
LINC01317
LINC02035
KDR
MIR4486
LOC105370575
DCAF7
DNAI2
SNORD66
LOC105374058
LOC124900188
DDX11L1
LINC02795
RPP30
LOC101929007
LOC105369812
LOC107984989
LNX2
QTRT1
LOC124905962
TPH2
CHAD
IGBP1C
GPAM
LOC124904669
LOC105369435
GPX4
SCYGR2
LOC105372668
AMER2
MIR629
NACA
LOC93463
KRTAP10-1
KCNIP2-AS1
LOC646813
MIR548H1
LOC105371343
LOC100130992
TECPR2
LINC01195
SST
PURPL
SMIM1
LOC124900293
ME3
HIF1A-AS3
LINC01897
MIR761
LINC00934
TNFSF11
PTPN9
ANKRD1
CCDC9B
MGMT
RAB40B
RPL28
CSNK1E
LINC00519
MBD3
SPATS2L
MIR22
ZNF257
PROKR1
LOC105373170
LOC107984990
ADAMTS9-AS1
AIPL1
LOC105370579
PPP1R9B
LINC02504
MIR5089
ANKRD62P1-PARP4P3
GAD2
ZBTB3
LOC105370022
MIR6862-2
SMURF2
MIR4429
CHCT1
MAST2
ZNF692
CAND1.11
RRAS2
MIR1539
PTBP1
IBA57-DT
LOC101928929
MIR7152
LINC00615
MLKL
RPS16
SMC6
SRGAP3-AS3
CLDN24
LOC124900294
KLRF1
ZDHHC7
TMPRSS15
LINC00649
OPA1-AS1
TDRD1
RPL31
LPIN2
PLCH1-AS2
CDC27
C17orf113
ZNF429
IDH1
KPLCE
ARSJ
PANK1-AS1
LIPC-AS1
RPS7
SPOPL-DT
ADAM23
FBXW7-AS1
ADAM21P1
GCAT
MVD
BPIFA3
LINC01063
LOC124903817
LOC112268073
LDLRAD3
RPLP0P2
CRISPLD2
ZNF350
LINC01687
CCDC13-AS2
ADCY10
CSH2
NADSYN1
LOC124904611
OIT3
TIAL1
SNORD65
LOC105372666
LINC00380
NALCN-AS1
E4F1
SNORA6
LINC02048
ZBTB7C-AS2
PSD4
MFSD10
CA5A
GJA8
SPG7
PDK2
LINC02036
SLC10A4
WDR64
LINC02131
LINC01028
FAM83D
RYR3-DT
LINC01584
S100A14
ZFP30
SLCO1B3
OR6C2
DEFB125
SEPTIN4-AS1
SLC1A4
LINC01761
KRTAP12-1
BLOC1S4
PRKCI
TIMM10B
SNORD94
LONRF2
RETREG2
ZBTB20-AS3
UGT2B17
OR51A7
USP5
SYT16
NKG7
UNC80
VWC2L-IT1
LINC01721
LOC101927942
PALD1
ZBTB20-AS1
LINC02667
SLC22A6
HPR
RBM15B
MIR5191
PKD2L1
ERN1
CBX8
NMT2
MIR4748
CCDC8
LOC107986346
VTCN1
MIR4426
ZKSCAN2
LOC124904146
SCARNA7
LOC124904501
LOC124902767
LOC105370337
CALCRL
LOC101927182
RASL11A
FBXL15
LINC02966
ZFYVE27
LOC101927879
LOC105376635
C12orf60
SMIM2-IT1
TRIM63
CAPN14
FUT6
XNDC1CP
C17orf50
LINC01823
POLR2D
SOHLH2
LRRC7-AS1
LOC124904475
OR52E6
ATP2C2
BSND
DLSTP1
PZP
MPO
CD300LF
MIR548AV
LOC124903150
CD302
ARFGEF2
EXTL1
LOC101927164
OR1M1
MREG
HSD52
ZNF181
MIR6796
XKR7
GLRB
LOC102723765
BANF2
CORIN
LOC124900423
WDR1
ETNK2
ENPP7
LINC01841
DISP1
PEPD
GMNC
SPOPL
SNORD115-45
CDRT15P2
IRX5
LOC124906290
GAS6-AS1
ARLNC1
ULK2
KRTAP20-1
C1orf87
LOC105377609
LINC01055
LINC02348
MYO5B
ADGRE1
LOC105378308
DENND5A
GARIN6
LOC102723708
LOC105374748
FH
DPAGT1
EPB42
MIR521-1
LINC02631
SULT2A1
PPIL2
EIF3A
MIR610
OR6X1
MIR7854
LINC01476
MRPL47
LOC124903301
PATL1
PRNT
ZNF663P
MIR606
STARD9
XIRP2-AS1
LSM6
OR51M1
LOC107984778
MIR4482
SCARNA10
HOXB5
RPTOR
LGALSL
ASPRV1
LINC00378
GASK1B-AS1
CFAP144
MIR6078
INTS2
SNRNP70
KRTAP6-2
PKD2
GJB3
PPP4C
SCN4A
LINC02711
LINC01375
ZNF469
KCNJ18
FZD7
ZNF37A
WFDC11
LOC105372188
ASPDH
BRPF1
LNCAROD
FBXO33
DUS1L
PCDH9
NRG4
MIR4315-2
RAB11FIP5
ASB8
LOC124903275
GPR55
PLEKHA1
DHRS7
DIS3L
LOC105372131
LINC02813
CWF19L1
TMEM272
CTXN2-AS1
LRRC47
MIR3908
LINC00304
ZNF426-DT
LOC124900438
TSSC4
BMAL2
GGACT
LOC124904048
AANAT
SEPSECS
LOC124902957
LOC124903447
OR5A1
LOC101927080
UGT1A10
LOC730668
CACHD1
LOC105371470
PKD1P5-LOC105376752
TTC3
MIR6084
PYGO2
LOC124906350
OR51V1
LOC124900469
DHX29
PSMA5
UBE2Q1-AS1
CCDC86-AS1
XCL2
MIR3941
TEKT4P2
FSTL5
TRIM51HP
LINC00601
FRG1FP
LINC01706
LOC105371077
GOT1
CERS3
OR1F2P
NCMAP
LINC02637
ATF7IP2
BCAS4
AMY1C
LINC02092
MIR6828
MILR1
ZBTB46
LOC105378699
TMCC2-AS1
HAUS5
ITGB5
MIR548T
DNAAF2
MAPK4
MIR33A
LOC101928628
LINC01734
LOC124900774
LINC02252
CPHXL
LOC124904079
MIR5591
COLEC12
CEP112
IL17RB
PLSCR2
MYADML2
LOC124900463
LINC01648
NPY4R
USP29
TTC21B
PPIAL4C
MAP3K21
OR10G6
MIR4515
LOC124907892
LINC01803
AMY1B
ALDH1L1-AS2
TCHP
USP32
LOC105373575
MORC2
C2CD4D-AS1
KRT18P55
RGPD4
HTR3C
OR4D2
C17orf80
SPATA3
LRRC25
ANKRD65-AS1
LOC124904357
CAV3
MIR3064
IZUMO2
PDC
TMEM190
SNX21
TMEM175
IFITM3
LOC105370844
LINC00905
EPAS1
SLAMF6
KCNK4-CATSPERZ
LINC00548
LINC01049
OXGR1
IL4R
LOC729254
SNORA66
ERICH6B
YJU2
ANKRD28
THPO
NLRP14
TBC1D3L
NACA2
OXSR1
CFAP99
KHNYN
ADGRL4
CDH13-AS1
LINC02800
MKRN3
MBTPS1
LINC01121
COL6A2
MTREX
MIR608
NAA30
ABCC11
SPAG16
SCEL-AS1
LOC105370317
MIR4306
KRT17P1
TACO1
LOC105374597
LOC124900818
OR5AK4P
DYSF
EDN2
RNF213
KLHL40
HEG1
LINC02550
NAA16
LINC00682
CD163L1
PGGHG
DUXB
LINC02073
MPP4
C2CD4D
LOC105369890
STYX
NEB
LOC124900561
FCRL3
OR5AP2
LINC02302
CEP19
LOC100128253
NQO1
LOC128071544
SCG3
LOC102724104
HEPHL1
RSAD1
LOC105371989
LOC105374647
YIPF1
LOC124900426
TAF6L
ZBTB20-AS5
OR56B1
DHX32
BBS10
SNORD70B
MIR449A
PKD1-AS1
MIR1246
CHRND
LOC105377295
MIR135A2
MIR4707
OVOL2
LINC01128
BDNF
USP17L5
LOC107986042
LYZL4
SFR1
PAMR1
KMO
SLC16A9
MMP7
HMGB4
LGALS9
LOC105373876
SLC7A11-AS1
LINC02341
ATP2C2-AS1
SFTPB
LOC107984714
LOC124903713
MKNK2
LOC105377029
SCARNA11
LINC02177
LINC01802
ITPKB-IT1
LOC105378519
MIR1276
L3MBTL4
MIA
RGPD5
NPFFR2
MIR3945HG
TAFA4
LOC107984293
LOC107983976
LOC105371540
CLASRP
LOC107984255
MIR4431
GRM7
C4orf19
LOC124900931
OR4S2
IGFBP6
SNAI3-AS1
ARRDC2
LIAS
DPF3
MIR6129
STRADB
MIR2355
LINC01349
GATA3
MIR3156-2
MYLK-AS2
LINC02930
TBX21
COIL
NPC1
LINC01443
CCR8
ZBTB20-AS4
SMIM14-DT
CCDC116
NAT8L
BANK1
UCP2
SIAE
LOC105370122
CAPN3
MMP2-AS1
BRD4
MVB12A
SEC1P
CLYBL-AS3
LOC105377621
LINC02465
SCARNA21B
DIO3OS
OACYLP
PLEKHM3
SLC7A11
LOC124905171
OR4F5
KRTAP25-1
LOC101927434
LOC124904052
LOC105377524
LOC107984931
FASTKD5
NXNL1
DISP3
PITX3
TIGD3
CACNA1G
LOC107987270
LKAAEAR1
MIR4277
RPAP3
MIR1267
FAM124B
MIR2110
CYP26C1
SETD2
METTL2A
AADACL3
C1orf220
PDE3B
LOC107985206
BLID
LINC02316
MINDY1
LOC127898556
OR2G3
FAUP4
LOC644277
LOC103171574
MGC12916
LOC105371899
HLCS-AS1
LOC124904020
ZNF223
LOC105377407
USP30-AS1
LOC124900524
POU5F1P5
LOC649133
LOC105378250
ATP2B2
LINC02413
LINC02180
KCND3-AS1
LINC00452
KCTD19
MIR1537
PHB2
SNORD59A
VKORC1
PPA1
OST4
LRRC14B
NUP58
LRRTM4-AS1
SMOX
CHST2
OR6J1
LOC105370921
LOC101928251
LOC124900746
LCE2A
CLEC9A
SNORD113-3
SNORD1C
LOC105372042
FAM230B
PYURF
FAM13A
NUAK1
LAMA5
KRTAP19-8
MIR1273H
LOC105370324
LOC101927166
LRRC59
LOC107985081
LINC03103
MIR548J
SLIT2-IT1
LINC00299
KCNK13
LOC124908055
KRT85
LOC124903743
LOC100996660
BIRC6-AS2
CSRP3
TRIM53AP
NCL
EBF4
LOC124903825
KLHDC9
BIRC5
CYTH1
NDUFC2
LINC01739
TXNIP
SNAP47
PAPSS1
SMAGP
ACOXL-AS1
CFL1
MBD1
LOC124900539
LOC124900741
CNMD
SHISA7
LOC112267868
LOC105378737
CEP170B
THOP1
TPTE2P6
FARSA-AS1
RAB10
LINC03074
GPR52
ALOX12
SNORA36C
BMP7
MYO18B-AS1
LOC124904855
MIR6718
BCL2L15
SLC39A11
ZSWIM8
GAS2L3
MIR628
DNAAF1
MIR5687
GOLGA6D
LOC101927377
ANKRD45
LINC02075
PPP4R3B
LINC01364
CARD16
LTBP4
MIR573
NRAP
C3orf18
OR6C70
UNKL
LINC01441
MIR4300HG
LOC105370783
LOC124904734
MIR5091
EML1
TSPAN5
ARV1
NPS
SALRNA2
LOC101927863
CHERP
LOC102467081
SLC45A1
SEMA4G
ADM5
LOC124907768
LINC01047
LOC124904144
CDHR4
STOX2
RXRG
SSU72L1
LINC02665
CDR2
APEH
MIR4718
LOC102723896
MIR4499
YJEFN3
LINC00112
ABCC13
MIR34A
GAU1
LOC101928512
LRP1B
LOC107985352
LINC01616
LINC01152
SCARNA20
DOP1B
MAGI3
MLEC
LINC00428
LOC124904338
LOC112268445
LOC124906232
LOC124900403
CSHL1
DAZAP1
PYHIN1
ITIH2
KRT10
ABI3BP
LINC02782
MIR765
LINC02733
PRELID3B
LOC105374711
SCYGR5
HTR7P1
SNCA
RNF141
SPADH
THRB-AS1
LOC107984322
USP7-AS1
CYP2C8
LOC105369491
KRTAP19-6
IQCF2
PHLDA3
SIRT3
LOC124904880
OPN4
TMEM100
ITPRIP
FAT3
KBTBD3
ZBTB44
SCAPER
CACNA2D3
ARF4
LINC00327
LINC00463
GFPT1
LTO1
LOC105369668
LINC01498
LINC00359
PRDM15
MIR4276
FAM238B
VWA5A
SPSB3
LINC01923
ATP1B2
ATP6V1E1
EMCN
LINC02102
UQCRHL
SNORD21
BAMBI
OR56A4
MIR4771-1
LINC01117
RPS15AP10
LOC105370500
KIAA0753
ZPLD1
GUCA1C
MIR7856
RPL13AP5
LINC02955
ZFAND2B
DNA2
MIR4436B2
ADAD1
TCHHL1
ARID2
DYNLRB2
TATDN2
SERPINB13
SERPINB7
CFAP61-AS1
CMTM2
MARCHF5
FOLH1
LINC01360
MIR6752
ACTR8
SLC47A1
LOC105372179
LINC02501
GIPC1
KCNN3
CD81
LOC124906010
NSD2
HOXB-AS1
CFAP97
CD81-AS1
PGLYRP1
NOCT
SNORA23
MEX3D
GPR65
LPCAT3
DNER
FGF8
IFT122
GRM7-AS3
PLCE1-AS1
LINC01813
TRIM75
LINC01812
DTHD1
[truncated: 2,949 more rows]

## Sheet: WT only
SYMBOL
NADK
PEX10
LOC124903825
LOC105378604
LINC01777
AJAP1
HES3
LINC01672
CAMTA1-AS3
LINC01714
SLC45A1
LOC124900452
ENO1
LOC124900441
GPR157
CENPS
DFFA
MFN2
PRDM2
KAZN
TMEM51
DDI2
SPEN-AS1
ARHGEF10L
LINC02810
LOC105376812
LINC01654
IGSF21-AS1
PAX7
IFFO2
PLA2G2C
LINC01757
MIR1256
ECE1
EPHA8
GRHL3-AS1
RCAN3AS
MAN1C1
SELENON
HMGN2
LOC101928728
SFN
LINC01778
COL16A1
LOC128031832
TRIM62
PHC2-AS1
LOC105378644
CLSPN
AGO1
STK40
MRPS15
LOC124904023
GRIK3
LOC124904027
MEAF6
CDCA8
LINC01343
LINC01685
NDUFS5
TMCO2
LOC124904157
HIVEP3
RIMKLA
CFAP144
CDC20
HYI-AS1
HYI
PTPRF
KLF18
MIR5584
HECTD3
NASP
LOC101929626
RAD54L
LRRC41
DMBX1
LOC105378699
CYP4B1
CYP4X1
CMPK1
FOXE3
LINC01738
TRABD2B
LINC02794
SLC5A9
BEND5
AGBL4-IT1
AGBL4
LINC02808
CALR4P
ZYG11A
SLC25A3P1
DMRTB1
MRPL37
SSBP3
LOC105378737
C8B
DAB1-AS1
JUN-DT
HOOK1
C1orf87
LOC107984963
MIR3116-1
MIR3116-2
USP1
ANGPTL3
ROR1
MIR4794
SGIP1
INSL5
SERBP1
GADD45A
DEPDC1-AS1
DEPDC1
LOC105378787
LRRC7-AS1
ANKRD13C
CTH
NEGR1-IT1
LINC02238
LRRIQ3
MSH4
ST6GALNAC3
LOC124904202
MIGA1
FUBP1
IFI44
LINC02792
ADGRL2
LOC101927434
LOC124904204
LINC01725
SYDE2
CCN1
ZNHIT6
LINC01140
LOC107985518
CDC7
RPAP2
EVI5
TMED5
BCAR3-AS1
GCLM
ABCA4
ARHGAP29-AS1
ABCD3
TLCD4
DPYD-AS2
LINC01776
SNX7
FRRS1
LRRC39
LINC01709
OLFM3
LOC112268286
RNPC3-DT
LOC100129138
LOC105378880
LINC01676
LINC01661
NTNG1
MIR7852
NBPF6
GPSM2
TAF13
STRIP1
LOC105378904
INKA2
KCND3-IT1
LINC01750
CAPZA1
LOC107985189
TSHB
LOC112268234
VANGL1
CASQ2
LOC124904669
CD2
TBX15
NBPF8
PDE4DIPP2
PDE4DIPP4
SRGAP2C
SRGAP2-AS1
EMBP1
LOC107985200
NBPF15
LSP1P5
FAM72D
GPR89B
LOC105371225
MRPS21
PRPF3
SEMA6C
ZNF687-AS1
NBPF18P
SPRR2B
RPS27
SNORA58B
IL6R
KCNN3
MIR4258
EFNA1
THBS3
LOC105371452
BGLAP
LOC101928202
FCRL4
CD1C
MNDA
LOC124904436
IGSF8
DCAF8
PEX19
SLAMF6
ITLN2
PFDN2
CFAP126
LOC105371475
MIR556
CCDC190
RGS4
RGS5
LOC127814295
PBX1
LOC107985451
LRRC52
FAM78B-AS1
FAM78B
CD247
MIR557
LOC100505918
LINC00626
LINC00970
ATP1B1
CCDC181
SCYL3
PRRX1
FMO4
PRRC2C
C1orf105
DARS2
LOC105371623
LOC124904756
LINC01645
LINC01741
LOC124904461
ANGPTL1
NPHS2
TDRD5
LINC01732
CACNA1E
LINC01344
LINC01688
DHX9
SHCBP1L
LAMC1-AS1
LAMC2
NMNAT2
APOBEC4
COLGALT2
LOC102724830
C1orf21
EDEM3
PRG4
ODR4
PLA2G4A
LINC01037
LOC105371655
LINC01035
LOC105371658
LINC01680
RGS18
RGS21
RGS2
B3GALT2
LOC124904476
LOC105371672
LINC01724
DENND1B
LOC124904478
LINC02789
NR5A2
CAMSAP2
NAV1
SHISA4
UBE2T
OPTC
LOC105371689
LRRN2
NFASC
RBBP5
NUAK2
SLC45A3
LOC105372873
SRGAP2
YOD1
LOC124904501
LINC01717
LOC105372896
KCNH1-IT1
LOC124900448
INTS7
RPL21P28
RPS6KC1
PTPN14
CENPF
LOC124904510
KCTD3
LOC124904778
USH2A
ESRRG
LOC124904666
LYPLAL1-DT
ZC3H11B
MARK1
LINC02817
LOC107985462
LINC02474
LINC01705
TP53BP2
MIR320B2
LBR
EPHX1
LIN9
COQ8A
NUP133
LOC105373162
LINC01682
GALNT2
CAPN9
TTC13
SNRPD2P2
TSNAX-DISC1
DISC1-IT1
SIPA1L2
LINC01745
PCNX2
MAP3K21
TARBP1
LINC02961
LOC124904559
GNG4
MIR1537
LYST
ERO1B
ACTN2
MTR
MIR4428
LOC100130331
LOC105373220
CHRM3
LOC105373224
FMN2
GREM2
MIR3123
KMO
CHML
PLD5
MIR4677
AKT3-IT1
LOC440742
ADSS2
DESI2
HNRNPU
LOC105373265
AHCTF1
ZNF695
OR14L1
OR2L8
OR2M5
OR2M3
LYPD9P
TUBB8
LOC101930421
DIP2C
LINC00200
MIR6072
LOC105376350
LINC02669
LINC00705
UCN3
TASOR2
LOC107984201
LOC124902371
LINC02656
ITIH5
LINC00708
LOC105376396
LINC02676
LINC02663
LINC02670
LOC107984207
LOC124902376
MIR548AK
MIR548Q
LOC105376418
LOC105376420
BEND7
LOC105376426
FAM171A1
LINC02654
ST8SIA6-AS1
TMEM236
MIR511
LOC124902387
LOC124902386
MALRD1
LOC124902388
MIR4675
LINC02643
PIP4K2A
KIAA1217
MIR603
GAD2
LINC02673
LINC02680
MKX-AS1
MIR8086
WAC-AS1
BAMBI
C10orf126
LOC107984218
LINC02644
KIF5B
PARD3
LINC02635
LOC124902410
LOC124900298
ANKRD30A
HSD17B7P2
LOC441666
RASGEF1A
CXCL12
LOC124902534
TMEM72
RSU1P2
MIR3156-1
WASHC2C
LOC107984227
AGAP14P
LOC105378291
SHLD2P3
FRMPD2
ARHGAP22-IT1
WDFY4
SGMS1-AS1
CSTF2T
LOC124902425
PRKG1-AS1
MBL2
LOC105378308
LOC105378311
MIR548F1
PCDH15
ZWINT
LOC124900300
MIR3924
IPMK
CISD1
LINC00844
LOC124902428
RTKN2
ADO
LOC105378328
MIR1296
LOC124902438
LOC105378333
LINC01515
LOC105378340
MIR7151
CTNNA3
SIRT1
POU5F1P5
DDX50
MACROH2A2
PALD1
LINC02622
SLC29A3
LOC124902447
DNAJB12
PLA2G12B
MSS51
LOC102723439
COMTD1
MIR606
LOC105378367
RPS24
LINC00595
ZMIZ1-AS1
SFTPA2
LOC124902470
DYDC2
DYDC1
PRXL2A
LOC124902549
NRG3-AS1
LINC02650
CCSER2
GRID1-AS1
MIR346
FAM25A
NUTM2A-AS1
ATAD1
LIPJ
ANKRD22
KIF20B
LINC01375
KIF11
CYP26A1
HELLS
PDLIM1
ENTPD1
SLIT1-AS1
ARHGAP19
LOC644215
AVPI1
GOLGA7B
CRTAC1
R3HCC1L
HPS1
CNNM1
NDUFB8
TLX1NB
NOLC1
SUFU
SFXN2
RPEL1
MIR936
LINC02620
SORCS3-AS1
LINC02627
LINC02624
SORCS1
LINC01435
LINC02661
ADD3-AS1
SMNDC1
RPL13AP6
ADRA2A
LOC124902502
FHIP2A
ATRNL1
LOC107984273
FAM204A
MIR4682
LINC02930
LINC01153
FAM24A
C10orf88
LINC02641
FAM53B-AS1
LOC728158
MKI67
MGMT
LOC124902561
MIR378C
PPP2R2D
NKX6-2
UTF1
SCART1
NLRP6
ANO9
POLR2L
CHID1
LOC124902606
LOC105376517
KCNQ1OT1
RRM1
OR51F2
HBB
OR56A1
OR2AG1
CASC23
TRIM66
DENND2B
NRIP3-DT
SWAP70
SBF2
MIR8070
LINC02545
PSMA1
INSC
LOC105376568
MIR6073
LOC105376572
LINC02729
KCNC1
SERGEF
NAV2-AS4
NAV2-AS3
PRMT3
NELL1
LOC124902645
SLC17A6
GAS2
FANCF
MIR8054
LINC02726
LUZP2
CCDC34
METTL15
MIR8068
LINC02742
LINC02546
LINC01616
MPPED2-AS1
DCDC1
ELP4
PAX6-AS1
LOC107984322
WT1-AS
CCDC73
QSER1
LINC00294
CSTF3
CD44
CD44-AS1
SLC1A2
COMMD9
RAG2
LINC02759
LINC01493
LRRC4C
LINC02745
LINC02740
LINC02710
ZNF408
F2
CKAP5
DDB2
NR1H3
PTPRJ
OR4C13
SEPTIN7P11
LOC646813
OR4C46
OR4A5
OR5M11
OR5AK4P
PRG3
PRG2
OR1S1
OR10W1
OR5AN1
OR4D11
LOC101927226
OSBP
OR10V2P
LINC00301
LOC399900
INCENP
PLAAT5
FLRT1
LINC02723
CDC42BPG
EIF1AD
RBM14
RAD9A
PPP1CA
NUDT8
CHKA
LOC338694
LINC01488
CCND1
FGF3
LINC02584
FADD
SHANK2-AS1
MIR3664
ACTE1P
KRTAP5-8
FAM86C1P
LOC100128494
LOC105369376
FCHSD2
RELT
FAM168A
UCP3
POLD3
LOC105369391
EMSY
MYO7A
USP35
NARS2
MIR708
LINC02720
MIR4300
MIR4300HG
DDIAS
CCDC90B
LOC124902727
ME3
TMEM135
LINC02711
RAB38
MIR1261
LINC02748
LINC02756
CEP295
MED17
PANX1
IZUMO1R
GPR83
MIR548L
MRE11
ANKRD49
LOC107984375
CCDC82
LINC02737
LINC02553
LINC02713
CNTN5
PGR
GRIA4
KBTBD3
LOC124902744
ELMOD1
ATM
C11orf65
ZC3H12C
FDX1
ARHGAP20
LOC101928847
DRD2
NXPE2
LOC105369509
LINC00900
DSCAML1
DDX6
NECTIN1-DT
LOC101929227
LOC107984402
MIR125B1
MIR100HG
LINC02727
OR8B8
LOC403312
CDON
SRPRA
KIRREL3-AS1
LOC101929427
LOC105369559
LINC02712
ARHGAP32
NFRKB
ADAMTS15
MIR8052
LOC107984413
OPCML-IT1
JAM3
LINC02706
LINC02697
SLC6A12-AS1
KDM5A
B4GALNT3
WNK1
RAD52
FKBP4
FOXM1
TEAD4
TSPAN9
KCNA6
VAMP1
MRPL51
SCARNA10
CHD4
ATN1
PTPN6
SCARNA12
DPPA3
LOC728715
DDX12P
CLEC12B
KLRD1
MAGOHB
ETV6
SLC15A5
MGST1
LMO3
LOC124902889
RERGL
AEBP2
SLCO1B1
IAPP
LOC102724261
KCNJ8
MIR920
SOX5-AS1
LOC124902897
LOC105369699
BCAT1
KRAS
LMNTD1
MIR4302
ITPR2
TM7SF3
LOC729291
FAR2
LOC105369714
TMTC1
LINC02386
IPO8
TSPAN11
DDX11-AS1
LOC124903091
LINC02387
DENND5B-AS1
H3-5
YARS2
PKP2
LOC124903068
LOC124902916
CPNE8-AS1
LOC105369735
MUC19
LOC105369736
CNTN1
LOC107984499
GXYLT1
PPHLN1
PRICKLE1
LINC02461
ADAMTS20
TMEM117
PLEKHA8P1
SLC38A1
RPAP3
PRPH
TROAP
RACGAP1
LOC124902931
DIP2B
ATF1
TMDD1
ACVRL1
KRT75
COPZ1
ZNF385A
DCD
OR6C70
COQ10A
APOF
TIMELESS
LOC124900330
SHMT2
R3HDM2
LOC100996696
LOC105369793
USP15
DPY19L2
SRGAP1
XPOT
LINC02389
LEMD3
RPSAP52
GRIP1
LOC102724421
IFNG-AS1
MDM1
FRS2
PRANCR
LINC02444
LOC124900319
LINC02394
ATXN7L3B
ZDHHC17
LOC124902972
MIR1252
PPP1R12A-AS2
LOC124902974
OTOGL
PTPRQ
MYF6
LIN7A
PPFIA2-AS1
LOC124902976
SLC6A15
NTS
MGAT4C
MKRN9P
TMTC3
LOC105369895
LINC02823
LOC105369896
LINC01619
LINC02391
CLLU1-AS1
PLEKHG7
UBE2N
CRADD-AS1
PLXNC1
TMCC3
LOC105369915
MIR3685
LOC105369917
LTA4H
LINC02452
CDK17
CFAP54
NEDD1
PAFAH1B2P2
MIR4495
SLC9A7P1
TMPO-AS1
SLC25A3
APAF1
LOC101928937
GARIN6
SCYL2
GAS2L3
MYBPC1
CHPT1
LINC02456
IGF1
GLT8D2
C12orf75
C12orf75-AS1
NUAK1
RFX4
LOC100287944
WSCD2
SART3
MIR619
SVOP
FOXN4
ATP2A2
VPS29
MIR6760
LOC124903094
MIR6761
MIR6762
LHX5-AS1
LINC01234
RBM19
LINC02459
LOC105369998
LOC105370002
MIR620
TESC
NOS1
KSR2
SUDS3
SRRM4
CCDC60
CIT
MSI1
SRSF9
XLOC_009911
ANAPC5
LOC105370035
BCL7A
CLIP1-AS1
CLIP1
KNTC1
HIP1R
RILPL2
MIR3908
RFLNA
MIR6880
TMEM132B
LINC00939
LINC00944
LINC02376
LOC124903052
SLC15A4
TMEM132D-AS2
LOC124903085
TMEM132D
LINC02418
FZD10
RAN
ADGRD1-AS1
LOC100128002
LOC124903055
SNORA49
FBRSL1
MIR6763
P2RX2
CHFR-DT
ANHX
LOC124903275
LOC101928697
PSPC1
EEF1AKMT1
LINC00540
SGCG
TNFRSF19
LOC105370113
MIR2276
CENPJ
USP12-AS1
RASL11A
MTIF3
LINC00543
FLT1
UBL3
UBE2L5
LINC00398
B3GLCT
RXFP2
FRY-AS1
LOC124903256
KL
LOC124903152
STARD13
RFC3
LOC105370159
MAB21L1
LINC00571
STOML3
LINC00332
MIR5006
ENOX1-AS2
ENOX1
LINC00390
MIR8079
LINC01055
LRCH1
MED4
LOC124903174
CYSLTR2
FNDC3A
KCNRG
RNASEH2B
RNASEH2B-AS1
WDFY2
MRPS31P5
HNRNPA1L2
CNMD
LINC01065
LINC00558
LINC00458
MIR5007
LINC00374
LOC105370224
DIAPH3
TDRD3
LINC00378
LINC01442
LINC00358
LINC01074
LINC00459
LINC00448
LINC00355
LOC124903180
LOC105370248
LOC101927072
LINC00383
ATXN8OS
KLHL1
LOC124900345
KLF5
LINC00347
LINC01078
LINC00561
OBI1-AS1
LOC780529
POU4F1
LINC00331
RBM26-AS1
LINC01068
LOC105370281
SLITRK1
SLITRK6
LOC105370299
LINC00397
LINC00560
LINC00440
LOC124903257
LINC00559
MIR622
LINC01049
GPC6
GPC6-AS2
GPC6-AS1
DCT
LOC101927284
UGGT2
LINC00359
FARP1
STK24
NALCN
MIR2681
MIR4705
BIVM
METTL21EP
SLC10A2
LOC105370339
LINC01309
LOC105370340
LOC105370344
DAOA-AS1
LOC124903245
MYO16
MYO16-AS2
LOC105370360
LINC00396
LINC03082
RAB20
LINC00368
TEX29
SOX1
ATP11A-AS1
TFDP1
LINC00452
SWINGN
CHAMP1
OR11H2
OR4M1
RNASE9
EDDM3B
OR5AU1
LOC124900351
MMP14
HAUS4
DHRS2
NYNRIN
LOC124900350
LINC02306
MIR4307
LINC00645
MIR3171HG
LINC02326
HECTD1
LINC02313
RNU6-7
NPAS3
EGLN3
IGBP1P1
INSM2
BRMS1L
MBIP
NKX2-1-AS1
MIR4503
LINC00517
CLEC14A
LOC112268136
MIA2-AS1
LOC105370460
LOC105370463
LINC02315
LOC124900349
LRFN5
LOC105370470
LINC02307
MIS18BP1
RPL10L
MDGA2
LINC00648
LOC101927483
LOC124903310
LOC105378178
LRR1
LINC01588
DMAC2L
LOC124903423
GNG2
NID2
LINC02319
BMP4
CDKN3
SAMD4A-AS1
FBXO34-AS1
KTN1-AS1
PELI2
LINC02284
LOC101927690
OTX2-AS1
LOC124903323
CCDC198
DAAM1
GPR135
CCDC175
MIR5586
LRRC9
C14orf39
PRKCH-AS1
SYT16
LINC00644
SYNE2
MAX
LINC02324
LINC02290
RDH11
PLEKHD1
MED6
LOC105370557
LOC124903342
DPF3
NUMB
DNAL1
LIN52
NPC2
AREL1
GPATCH2L
VASH1-AS1
LOC105370589
LOC124903353
LOC105370586
LOC112267892
DIO2-AS1
TSHR
CEP128
GTF2A1
LOC105370600
LOC124903402
FLRT2-AS1
LINC01148
LINC02296
GALC
LOC105370612
KCNK10
SPATA7
FOXN3-AS2
NRDE2
TTC7B-AS1
LOC105370622
LINC02321
PPP4R3A
FBLN5
ATXN3
SLC24A4
LGMN
GOLGA5
SERPINA11
SERPINA9
SERPINA3
LINC02292
TUNAR
LOC124903375
LINC02325
LOC105370655
LINC02914
BCL11B
SNORD113-9
LOC124903435
DIO3
LINC00239
DYNC1H1
ANKRD9
XRCC3
LOC124903394
SIVA1
AHNAK2
TEDC1
MIR4539
LINC00221
CHEK2P2
REREP3
NIPA2
MIR4509-1
MKRN3
PWRN4
PWRN2
NPAP1
SNRPN
SNORD116-30
SNORD109B
LOC124900363
LOC124903578
GABRB3
LOC124903449
MIR4509-3
GOLGA6L7
LCIIAR
LOC100288637
LOC105370752
OTUD7A
ARHGAP11A-DT
FMN1
RYR3
LOC105370764
MIR4510
LOC105370772
SPRED1
LINC02694
LOC105370781
BUB1B
ANKRD63
RAD51-AS1
RMDN3
TYRO3
PIN4P1
GOLM2
CTDSPL2
LOC105370802
SEMA6D
LOC105370804
SLC24A5
LOC107984755
DTWD1
MIR4713HG
MIR4713
MYO5C
LOC105370821
LINC02490
WDR72
UNC13C
LOC105370829
PIGB
LOC105370832
LINC03065
TCF12
MYZAP
ALDH1A2-AS1
MINDY2
FAM81A
FOXB1
LOC105370844
LOC107984805
RORA
LOC107984782
TLN2
MIR190A
USP3-AS1
PPIB
CSNK1G1
ANKDD1A
DPP8
LOC105370866
MIR4311
DIS3L
LOC124903516
PAQR5
KIF23
SALRNA3
LARP6
THSD4-AS1
LOC107984714
PARP6
NEO1
REC114
LOC283731
ARID3B
EDC3
MPI
FAM219B
CSPG4
FBXO22
MIR3713
SH2D7
STARD5
TMC3
LOC338963
BNC1
LOC102724452
NA
LOC124903573
MIR6766
TICRR
PEX11A
TTLL13
IQGAP1
CRTC3-AS1
LOC124903590
LOC105370969
LOC105370973
ST8SIA2
LINC00930
CHD2
LOC101927025
LINC01579
MCTP2
LOC105370990
LINC00924
LOC112268156
LOC105370997
SPATA8-AS1
LINC02253
LOC105371006
LINC02254
LINC00923
ARRDC4
IGF1R
LOC124903561
LOC105371024
PCSK6
MPG
HBA2
PRR35
WDR24
CACNA1H
CCDC154
CRAMP1
HAGH
NTHL1
BRICD5
PGP
LOC124903628
TRAP1
CREBBP
LINC02861
LOC105371062
TFAP4
C16orf96
GLYR1
C16orf89
LOC105371067
MIR8065
LOC124903640
CARHSP1
LOC105371076
GRIN2A
EMP2
LOC105371083
LOC400499
ERCC4
LOC100652777
MIR484
MIR3179-2
LOC107984893
TMC7
IQCK
LOC105371115
GPRC5B
GPR139
ACSM2A
SLC7A5P2
LOC107984851
LOC112268176
USP31
SCNN1B
LOC124903667
CACNG3
LOC124900377
LINC01567
LOC554206
LINC02175
AQP8
HS3ST4
LOC102723536
KDM8
GSG1L
LOC102723708
KIF22
TLCD3B
ZNF688
ZNF689
CTF1
FBXL19
PRSS8
ITGAX
ITGAD
LOC107983990
LOC390705
FAM153DP
LOC102724207
LINC00273
LINC02167
SHCBP1
LOC101927080
ITFG1
LINC02133
LINC02134
LOC124903688
LOC105371241
LOC105371244
LINC02179
ZNF423
HEATR3
LINC02127
LINC01571
LINC02911
CASC22
FTO
RPGRIP1L
LOC101927480
LOC105371281
GNAO1-DT
MIR3935
OGFOD1
MT4
ADGRG5
GINS3
LOC107984867
GOT2
LINC02141
LOC101927605
LOC124903776
CDH8
LOC105371308
LOC105371310
CDH11
LOC124903780
LINC00922
CA7
TRADD
E2F4
HSD11B2
CARMIL2
ENKD1
THAP11
PSMB10
ZFP90
CDH1
ST3GAL2
IL34
MTSS2
VAC14
HYDIN
PHLPP2
IST1
ZNF821
FA2H
ZNRF1
LINC02125
LOC107984897
LOC105371354
LOC124903729
CDYL2
BCO1
MIR7854
LOC105371366
LOC105371372
USP10
MIR5093
ZFPM1
APRT
ACSF3
LOC105371414
MC1R
LOC105371485
LOC101927839
OR1E1
TRPV1
HASPIN
SPNS3
ALOX15
MINK1
LOC105371508
PIMREG
ALOX15P1
LOC124903907
TNFSF12
EIF4A1
WRAP53
TP53
EFNB3
ALOXE3
KRBA2
NDEL1
LOC107985011
LOC124903925
LOC107985004
SHISA6
DNAH9
MIR1269B
HS3ST3A1
MGC12916
LINC02096
MIR4731
UBB
TRPV2
LRRC75A
GID4
LLGL1
FAM106A
LOC105371574
ALDH3A1
LINC02088
LINC02002
FAM27E5
FLJ36000
LOC124904098
LOC124903955
KSR1
LOC102724517
TMEM97
SPAG5
BLTP2
SSH2
ATAD5
TEFM
SH3GL1P1
LOC105371731
LOC105371734
SPACA3
AA06
CCL7
LRRC37A8P
MIR378J
LOC101929950
MIR4734
LOC101929578
FBXL20
IKZF3
MED24
RAPGEFL1
WIPF2
IGFBP4
KRT24
HAP1
PSMC3IP
AARSD1
RND2
NBR2
BRCA1
PYY
UBTF
LINC01180
ARL17B
ITGB3
EFCAB13-DT
LOC124900395
UBE2Z
B4GALNT2
PHB1
FAM117A
NME2
LINC02073
CA10
LINC02089
LOC107985001
TOM1L1
VEZF1
LOC124904039
TRIM37
LINC01476
MARCHF10-DT
LOC105371856
STRADA
PSMC5
SCN4A
LINC02563
APOH
PRKCA
C17orf58
LINC00674
WIPI1
ABCA8
LINC01497
CASC17
LOC107985015
LINC02097
SOX9
LOC124904115
LINC02074
FDXR
KCTD2
NUP85
PRCD
LOC105371912
LGALS3BP
ENGASE
P4HB
MILIP
LRRC45
FOXK2
FN3KRP
THOC1
LOC105371953
LINC00470
LOC105371957
LOC105371958
LOC124904380
NDC80
DLGAP1-AS1
LINC01892
LAMA1
LOC124900409
LOC112577592
PTPRM
LOC124904381
LOC100192426
RALBP1
TXNDC2
LOC105371984
LOC107985173
AFG3L2
CEP192
LDLRAD4-AS1
MC5R
POTEC
GREB1L-DT
LOC124900411
LOC124904362
GATA6-AS1
RBBP8
LOC101927571
CABLES1
HRH4
LINC01915
ZNF521
MIR8057
LOC105372042
CDH2
LOC105372045
LOC105372046
MIR302F
DSC3
DSG1-AS1
B4GALT6
RNF125
LOC105372059
CCDC178
ASXL3
LOC105372061
ZNF396
INO80C
FHOD3
LOC105372068
LOC102724417
LOC124904338
LOC101927879
MIR924
MIR5583-1
MIR924HG
LINC01477
LOC105372082
PIK3C3
LINC00907
RIT2
LOC101927961
LOC105372092
HAUS1
PIAS2
MIR4527
SMAD2
CXXC1
LINC01630
DCC
MIR4528
SNORA37
STARD6
TCF4-AS1
MIR4529
LOC105372130
LOC105372132
LOC105372135
ST8SIA3
ATP8B1
MALT1
ZNF532
PMAIP1
LOC105372156
LOC124904315
RNF152
PHLPP1
SERPINB7
LINC01916
CDH7
MIR5011
DSEL-AS1
LINC01912
DOK6
RTTN
LOC105372180
LINC01899
CBLN2
MIR548AV
NETO1-DT
LINC02864
LOC105372190
LOC124904358
ZNF407-AS1
PTGR3
LOC105372202
LOC105372210
ZNF516-AS1
LINC01879
ZNF236-DT
LOC107985172
LINC01029
LOC105372224
ATP9B
NFATC1
KCNG2
SLC66A2
HCN2
PTBP1
GPX4
EFNA2
REXO1
CSNK1G2-AS1
AMH
TIMM13
GNG7
DIRAS1
NFIC
TEKTIP1
PLIN4
DPP9
UHRF1
MIR4747
KDM4B
PTPRS
TINCR
RANBP3-DT
ZNF557
LOC107985284
CAMSAP3
FCER2
ELAVL1
ZNF414
LOC112268250
SHFL
KEAP1
ATG4D
CDKN2D
QTRT1
CARM1
SMARCA4
SPC24
DHPS
SYCE2
IER2
LOC107985287
SMIM46
LOC124904642
PTGER1
DNAJB1
SLC1A6
ILVBL
NOTCH3
LINC00661
SLC35E1
NIBAN3
FCHO1
ELL
UPF1
TM6SF2
GATAD2A
LPAR2
ZNF90
ZNF714
ZNF708
ZNF429
ZNF257
LOC124904677
ZNF254
HAVCR1P1
LINC02987
PLEKHF1
ZNF536
LOC124904685
LINC03103
ZNF507
RGS9BP
TDRD12
CHST8
KCTD15
LOC105372371
LSR
KIRREL2
NFKBID
THAP8
OVOL3
ZNF829
ZNF571
DPF1
PSMD8
FBXO27
PAK4
RPS16
CLC
MAP3K10
C19orf47
AXL
TMEM145
CEACAM8
ETHE1
CEACAM19
MIR6088
GPR4
MIR642B
RSPH6A
IGFL3
LOC105372426
PNMA8B
CCDC9
SLC8A2
BICRA
ZSWIM9
LOC124904734
MAMSTR
RASIP1
LHB
MIR4324
TEAD2
IRF3
TSKS
VRK3
LOC105372437
POLD1
KLKP1
KLK4
CTU1
SIGLECL1
LOC107985326
SIGLEC5
ZNF701
ZNF665
LOC124904792
ZNF331
MYADM
TMEM150B
KMT5C
SBK3
ZNF579
NLRP5
MIMT1
USP29
ZNF586
ZNF256
ZNF132
ALKAL2
LOC124905962
TMEM18-DT
LOC105373480
SNTG2-AS1
TPO
LOC102723730
LOC105373390
LOC124905968
TRAPPC12-AS1
COLEC11
ALLC
LINC01304
LINC01249
LOC124905950
LINC01248
LOC105373401
MIR7515HG
LINC00487
LOC101929510
MBOAT2
YWHAQ
RRM2
SNORA80B
LOC105373428
KCNF1
SLC66A3
LINC00276
NBAS
LINC01804
LINC01866
RAD51AP2
GEN1
KCNS3
NT5C1B
LOC105373456
OSR1
TTC32
LOC124900607
LOC107985856
HS1BP3-IT1
LDAH
LOC124908055
LOC105374317
LINC01830
LOC107985792
LOC124900541
LOC105369164
ADCY3
MIR1301
KIF3C
NRBP1
MIR4263
PLB1
LCLAT1
CAPN13
EHD3
LINC01946
LOC100271832
LOC124907752
LOC105374458
MIR548AD
LOC124907753
FEZ2
STRN
LINC03063
PIRAT1
HNRNPLL
SOS1
LOC101929667
LINC01794
LINC02898
PKDCC
MTA3
ABCG8
LRPPRC
PREPL
LOC124905998
LINC01833
SIX3-AS1
PRKCE-AS1
TMEM247
ATP6V1E2
STPG4
LOC105374589
MSH6
LOC100506235
LOC105374593
STON1-GTF2A1L
FSHR
LOC107985810
LOC101927089
[truncated: 1,479 more rows]
