# Supplementary material for: p53 regulates DREAM complex-mediated repression in a p21-independent manner
Source: EMBO J. 2025 Mar 4;44(8):2279–97. doi: 10.1038/s44318-025-00402-7 (PMC12000331; doi:10.1038/s44318-025-00402-7)
Supplement: Supplementary file 5 — Dataset EV3 [file 44318_2025_402_MOESM5_ESM.xlsx]

## Sheet: Sheet1
Dataset EV3: Quantification of immunoblotting data of three biological replicates
Figure No	Protein	Avg lane 1 ±SD	Avg lane 2 ±SD	Avg lane 3 ±SD	Avg lane 4 ±SD	Avg lane 5 ±SD	Avg lane 6 ±SD
1B	BLM	1±0	5.6 ±0.20	3.7±0.43
	RAD54	1±0	6.1±1.49	4.6±1.37
	RAD51	1±0	2.8±0.81	1.9±0.58
1C	BLM	1±0	4.9±2.34	1±0	1±0.10
	RAD54	1±0	6.13±2.88	1±0	1±0.014
1D	BLM	1±0	4.2±1.47
	RAD54	1±0	3.8±0.98
	RAD51	1±0	2.73±0.86
1E	BLM			1±0	0.02±0.01	1±0	0.17±0.1
	RAD54			1±0	0.2±0.06	1±0	0.46±0.1
	RAD51			1±0	0.08±0.01	1±0	0.3±0.1
2D	BLM	1±0	6.9±2.3	3.18±1.8
	RAD54	1±0	10.7±5.4.	3.4±0.6
	RAD51	1±0	3.88±1.2	2.2±0.79						oi
2F	BLM	1±0	3.46±1.1	2.05±0.56
	RAD54	1±0	5.7±1.4	2.3±0.5
	RAD51	1±0	6.06±2.5	1.92±0.58
	p53	1±0	0.17±0.13	1.49±0.22
	p21	1±0	0.19±0.11	0.14±0.13
3A (Right)	p130	1±0	0±0	0.56±0.08
	E2F4	1±0	0±0	0.51±0.17
	p53	1±0	0±0	0.84±0.33
3B (Right)	p130	1±0		0.87±.12
	E2F4	1±0		0.79±0.25
	p53	1±0		0.76±0.07
3C	p130	1±0	0±0
	E2F4	1±0	0.55±0.24
	p53	1±0	0.22±0.16
3D (Right)	p130		1±0	0.4±0.04
	E2F4		1±0	0.5±0.22
	p53		1±0	0.6±0.21
4A	BLM			1±0	0.25±0.12	1±0	1.04±0.27
	RAD54			1±0	0.09±0.13	1±0	1.05±0.14
	RAD51			1±0	0.01±0.01	1±0	1.03±0.1
4E (Right)	p130		1±0	0.2±0.02	0.09±0.03
	E2F4		1±0	0.7±0.11	0.13±0.06
	p53		1±0	0.11±0.01	0.01±0.01
S1D	BLM	1±0	4.07±1.16	1±0	0.89±0.16	1±0	1.15±0.15
	RAD54	1±0	6.7±2.7	1±0	0.80±0.34	1±0	0.81±0.25
	RAD51	1±0	5.6±2.21	1±0	0.99±0.31	1±0	1.04±0.31
	p27	1±0	0.20±0.15	1±0	0.24±0.27	1±0	0.19±0.16
S1E	BLM	1±0	0.75±0.24	1±0	0.68±0.4	1±0	0.26±0.14
	RAD54	1±0	1.16±0.29	1±0	0.82±0.25	1±0	0.43±0.29
	RAD51	1±0	1.4±0.77	1±0	1.15±0.25	1±0	0.5±0.12
	p57	1±0	0.03±0.05	1±0	0.02±0.04	1±0	0.09±0.13
S1G	p53	1±0		1.23±0.33		1.25±0.21
S2A	BLM		1±0	0.27±0.17	0.12±0.06	0.22±0.08
	RAD51		1±0	0.06±0.003	0.1±0.05	0.27±0.11
S2B	BLM		1±0	0.91±0.08	0.93±0.2	0.96±0.26
	RAD51		1±0	1±0.08	1.18±0.18	1.22±0.29
S2C	BLM		1±0	0.19±0.06	0.24±0.12	0.2±0.19
	RAD51		1±0	0.23±0.11	0.17±0.18	0.13±0.1
