# Supplementary material for: p53 regulates DREAM complex-mediated repression in a p21-independent manner
Source: EMBO J. 2025 Mar 4;44(8):2279–97. doi: 10.1038/s44318-025-00402-7 (PMC12000331; doi:10.1038/s44318-025-00402-7)
Supplement: Supplementary file 6 — Source data Fig. 1 [file 44318_2025_402_MOESM6_ESM.zip]

Archive with 29 entries (23 files):
- SD Figure 1/.DS_Store
- SD Figure 1/1A/
- SD Figure 1/1A/1A Quantification.xlsx
- SD Figure 1/1B/
- SD Figure 1/1B/.DS_Store
- SD Figure 1/1B/1B Quantification.xlsx
- SD Figure 1/1B/1B Western Replicate#1 (in publication).jpg
- SD Figure 1/1B/1B Western Replicate#2.jpg
- SD Figure 1/1B/1B Western Replicate#3.jpg
- SD Figure 1/1C/
- SD Figure 1/1C/.DS_Store
- SD Figure 1/1C/1C Quantification.xlsx
- SD Figure 1/1C/1C Western Replicate#1 (in publication).jpg
- SD Figure 1/1C/1C Western Replicate#2.jpg
- SD Figure 1/1C/1C Western Replicate#3.jpg
- SD Figure 1/1D/
- SD Figure 1/1D/.DS_Store
- SD Figure 1/1D/1D Quantification.xlsx
- SD Figure 1/1D/1D Western Replicate#1 .jpg
- SD Figure 1/1D/1D Western Replicate#2 (in publication).jpg
- SD Figure 1/1D/1D Western Replicate#3.jpg
- SD Figure 1/1E/
- SD Figure 1/1E/.DS_Store
- SD Figure 1/1E/1E Quantification.xlsx
- SD Figure 1/1E/1E Western Replicate#1.jpg
- SD Figure 1/1E/1E Western Replicate#2.jpg
- SD Figure 1/1E/1E Western Replicate#3 (in publication).jpg
- SD Figure 1/1F/
- SD Figure 1/1F/1F Quantification.xlsx
