# Supplementary material for: p53 regulates DREAM complex-mediated repression in a p21-independent manner
Source: EMBO J. 2025 Mar 4;44(8):2279–97. doi: 10.1038/s44318-025-00402-7 (PMC12000331; doi:10.1038/s44318-025-00402-7)
Supplement: Supplementary file 6 — Source data Fig. 1 [file 44318_2025_402_MOESM6_ESM.zip › SD Figure 1/1A/1A Quantification.xlsx]

## Sheet: Fig1A
		Fold change of DREAM complex targets
		HCT116 WT			HCT116 p53-/-			HCT116 p21-/-
	Gene	Replicate#1	Replicate#2	Replicate#3	Replicate#1	Replicate#2	Replicate#3	Replicate#1	Replicate#2	Replicate#3
	Cortactin	1	1	1	0.998733	1	0.999577	0.999947	1	0.999606
	p53	1	1	1	0.053789	0.03	0.150789	1.55086	1.423	1.64671
	p21	1	1	1	0.664172	0.566492	0.475924	0.0958667	0.108788	0.0815012
	BIRC5	1	1	1	2.17635	2.295	2.55275	1.90509	1.492	2.03172
	BUB1	1	1	1	4.87646	4.055	4.56894	1.73847	1.67	1.8365
	MELK	1	1	1	3.88875	3.93	3.71591	1.76735	1.907	1.4827
	PLK1	1	1	1	4.06363	3.201	3.53262	1.89733	1.845	1.62147
	POLD1	1	1	1	2.14875	2.072	2.14991	1.45715	1.475	1.51012
	FOXM1	1	1	1	2.44669	2.152	1.79419	1.62519	1.506	1.51791
	BLM	1	1	1	2.44076	2.145	2.14049	1.89072	1.732	1.71045
	RAD54	1	1	1	3.09835	2.723	2.85234	1.933	1.863	1.81689
	BRCA1	1	1	1	2.11678	2.212	2.21937	1.76949	1.538	1.42901
	RAD51	1	1	1	2.28713	2.432	2.24867	1.35253	1.687	1.74596
	CHEK2	1	1	1	1.5376	1.441	2.0423	1.60464	1.521	1.73578
	CDC45	1	1	1	1.40235	1.343	1.46441	1.33266	1.354	1.4073
	ORC1	1	1	1	1.86833	1.747	1.59223	1.6952	1.683	1.61297
	E2F2	1	1	1	1.44146	1.406	1.33723	1.29741	1.436	1.30942
