# Supplementary material for: p53 regulates DREAM complex-mediated repression in a p21-independent manner
Source: EMBO J. 2025 Mar 4;44(8):2279–97. doi: 10.1038/s44318-025-00402-7 (PMC12000331; doi:10.1038/s44318-025-00402-7)
Supplement: Supplementary file 6 — Source data Fig. 1 [file 44318_2025_402_MOESM6_ESM.zip › SD Figure 1/1B/1B Quantification.xlsx]

## Sheet: Sheet1
Figure 1B		Quantification of immunoblotting data of biological replicates
Fold change		WT	p53-/-	p21-/-		WT	p53-/-	p21-/-		WT	p53-/-	p21-/-
Replicate#1 (in publication)	BLM	1	5.78582	3.2731	RAD54	1	7.52756	4.63765	RAD51	1	2.30122	1.48185
Replicate#2	BLM	1	5.38848	3.71522	RAD54	1	6.45399	5.98101	RAD51	1	2.41591	1.72947
Replicate#3	BLM	1	5.61067	4.13954	RAD54	1	4.5787	3.23738	RAD51	1	3.75774	2.59204
Avg		1	5.59499	3.70929		1	6.18675	4.61868		1	2.82496	1.93445
SD		0	0.19913	0.433249		0	1.49248	1.37192		0	0.809848	0.58279
