# Supplementary material for: p53 regulates DREAM complex-mediated repression in a p21-independent manner
Source: EMBO J. 2025 Mar 4;44(8):2279–97. doi: 10.1038/s44318-025-00402-7 (PMC12000331; doi:10.1038/s44318-025-00402-7)
Supplement: Supplementary file 6 — Source data Fig. 1 [file 44318_2025_402_MOESM6_ESM.zip › SD Figure 1/1C/1C Quantification.xlsx]

## Sheet: Sheet1
Figure 1C		Quantification of immunoblotting data of biological replicates
		WT	WT	p53-/-	p53-/-		WT	WT	p53-/-	p53-/-
Fold change		DMSO	p21 inhibitor	DMSO	p21 inhibitor		DMSO	p21 inhibitor	DMSO	p21 inhibitor
Replicate#1 (in publication)	BLM	1	3.79032	1	0.920311	RAD54	1	8.52263	1	1.05026
Replicate#2	BLM	1	7.60903	1	1.11838	RAD54	1	6.95358	1	0.995012
Replicate#3	BLM	1	3.34387	1	0.974836	RAD54	1	2.92959	1	0.95422
Avg	Avg	1	4.9144	1	1.00451	Avg	1	6.13527	1	0.99983
SD	SD	0	2.34426	0	0.102316	SD	0	2.88492	0	0.0482
