# Supplementary material for: p53 regulates DREAM complex-mediated repression in a p21-independent manner
Source: EMBO J. 2025 Mar 4;44(8):2279–97. doi: 10.1038/s44318-025-00402-7 (PMC12000331; doi:10.1038/s44318-025-00402-7)
Supplement: Supplementary file 6 — Source data Fig. 1 [file 44318_2025_402_MOESM6_ESM.zip › SD Figure 1/1D/1D Quantification.xlsx]

## Sheet: Sheet1
Figure 1D		Quantification of immunoblotting data of biological replicates
Fold change		siControl	sip53		siControl	sip53		siControl	sip53
Replicate#1	BLM	1	2.77241	Rad54	1	2.84088	RAD51	1	2.11178
Replicate#2 (in publication)	BLM	1	4.15016	Rad54	1	3.95632	RAD51	1	2.35721
Replicate#3	BLM	1	5.71177	Rad54	1	4.79195	RAD51	1	3.71684
Avg	Avg	1	4.21145		1	3.86305		1	2.72861
SD	SD	0	1.47063		0	0.978877		0	0.864586
