# Supplementary material for: p53 regulates DREAM complex-mediated repression in a p21-independent manner
Source: EMBO J. 2025 Mar 4;44(8):2279–97. doi: 10.1038/s44318-025-00402-7 (PMC12000331; doi:10.1038/s44318-025-00402-7)
Supplement: Supplementary file 6 — Source data Fig. 1 [file 44318_2025_402_MOESM6_ESM.zip › SD Figure 1/1E/1E Quantification.xlsx]

## Sheet: Sheet1
Figure 1E		Quantification of immunoblotting data of biological replicates
		WT	WT	TAD	TAD		WT	WT	TAD	TAD		WT	WT	TAD	TAD
Fold change	Doxycycline	-	+	-	+	Doxycycline	-	+	-	+	Doxycycline	-	+	-	+
Replicate#1	BLM	1	0.00703841	1	0.101306	RAD54	1	0.190545	1	0.442662	RAD51	1	0.075254	1	0.158097
Replicate#2	BLM	1	0.0216912	1	0.300321	RAD54	1	0.167282	1	0.372634	RAD51	1	0.0805179	1	0.456519
Replicate#3 (in publication)	BLM	1	0.0303798	1	0.110457	RAD54	1	0.290231	1	0.586806	RAD51	1	0.113005	1	0.297613
Avg		1	0.0197031	1	0.170695		1	0.216019	1	0.467367		1	0.0895922	1	0.304076
SD		0	0.011797	0	0.112353		0	0.065313	0	0.109202		0	0.0204459	0	0.149316
