# Supplementary material for: p53 regulates DREAM complex-mediated repression in a p21-independent manner
Source: EMBO J. 2025 Mar 4;44(8):2279–97. doi: 10.1038/s44318-025-00402-7 (PMC12000331; doi:10.1038/s44318-025-00402-7)
Supplement: Supplementary file 6 — Source data Fig. 1 [file 44318_2025_402_MOESM6_ESM.zip › SD Figure 1/1F/1F Quantification.xlsx]

## Sheet: Fig 1F
		Figure 1F	qPCR fold change anlysis of DREAM complex targets in presence of Doxycycline
		Gene	HCT116 p53-/- vector			HCT116 p53-/- p53 wildtype			HCT116 p53-/- p53 TAD mutant
			Replicate#1	Replicate#2	Replicate#3	Replicate#1	Replicate#2	Replicate#3	Replicate#1	Replicate#2	Replicate#3
		p53	1	1	1	2.49014	2.58368	2.14506	2.18528	2.50334	2.1109
		p21	1	1	1	2.16106	2.2547	1.92287	1.0001	0.970901	1.02132
		BIRC5	1	1	1	0.406612	0.237491	0.243679	0.577612	0.467073	0.596731
		BUB1	1	1	1	0.322346	0.49886	0.304516	0.629518	0.643407	0.570088
		CHEK2	1	1	1	0.565556	0.503013	0.309739	0.679741	0.637286	0.593172
		POLD1	1	1	1	0.648507	0.433558	0.305634	0.607192	0.681319	0.556179
		MELK	1	1	1	0.403179	0.292652	0.319071	0.756495	0.401976	0.519617
		PLK1	1	1	1	0.520228	0.377464	0.237914	0.626568	0.640533	0.594332
		B-MYB	1	1	1	0.868652	0.576008	0.364998	0.770956	0.650146	0.555595
		CDC45	1	1	1	0.612325	0.49113	0.281032	0.532092	0.581924	0.631348
		FOXM1	1	1	1	0.598077	0.563475	0.281846	0.632942	0.6024	0.525966
		BLM	1	1	1	0.480256	0.457903	0.493894	0.629594	0.66885	0.659207
		RAD54	1	1	1	0.242927	0.385169	0.489553	0.333166	0.584786	0.591013
		BRCA1	1	1	1	0.223723	0.419694	0.234398	0.510987	0.683737	0.506324
		RAD51	1	1	1	0.314289	0.29091	0.237528	0.51363	0.626551	0.4564
