# Supplementary material for: p53 regulates DREAM complex-mediated repression in a p21-independent manner
Source: EMBO J. 2025 Mar 4;44(8):2279–97. doi: 10.1038/s44318-025-00402-7 (PMC12000331; doi:10.1038/s44318-025-00402-7)
Supplement: Supplementary file 7 — Source data Fig. 2 [file 44318_2025_402_MOESM7_ESM.zip]

Archive with 38 entries (27 files):
- SD Figure 2/.DS_Store
- SD Figure 2/2A/
- SD Figure 2/2A/2A Quantification.xlsx
- SD Figure 2/2B/
- SD Figure 2/2B/.DS_Store
- SD Figure 2/2B/2B Western Replicate#1 (in publication).jpg
- SD Figure 2/2B/2B Western Replicate#2.jpg
- SD Figure 2/2B/2B Western Replicate#3.jpg
- SD Figure 2/2C/
- SD Figure 2/2C/.DS_Store
- SD Figure 2/2C/2C Western Replicate#1 (in publication).jpg
- SD Figure 2/2C/2C Western Replicate#2.jpg
- SD Figure 2/2C/2C Western Replicate#3.jpg
- SD Figure 2/2D/
- SD Figure 2/2D/.DS_Store
- SD Figure 2/2D/2D Quantification.xlsx
- SD Figure 2/2D/2D Western Replicate#1 .jpg
- SD Figure 2/2D/2D Western Replicate#2.jpg
- SD Figure 2/2D/2D Western Replicate#3 (in publication).jpg
- SD Figure 2/2E/
- SD Figure 2/2E/.DS_Store
- SD Figure 2/2E/2E Quantification.xlsx
- SD Figure 2/2F/
- SD Figure 2/2F/.DS_Store
- SD Figure 2/2F/2F Quantification.xlsx
- SD Figure 2/2F/2F Western Replicate#1.jpg
- SD Figure 2/2F/2F Western Replicate#2 (in publication).jpg
- SD Figure 2/2F/2F Western Replicate#3.jpg
- SD Figure 2/2G/
- SD Figure 2/2G/2G Quantification.xlsx
- SD Figure 2/2H/
- SD Figure 2/2H/2H Quantification.xlsx
- SD Figure 2/2I/
- SD Figure 2/2I/2I Quantification.xlsx
- SD Figure 2/2J/
- SD Figure 2/2J/2J Quantification.xlsx
- SD Figure 2/2K/
- SD Figure 2/2K/2K Quantification.xlsx
