# Supplementary material for: p53 regulates DREAM complex-mediated repression in a p21-independent manner
Source: EMBO J. 2025 Mar 4;44(8):2279–97. doi: 10.1038/s44318-025-00402-7 (PMC12000331; doi:10.1038/s44318-025-00402-7)
Supplement: Supplementary file 7 — Source data Fig. 2 [file 44318_2025_402_MOESM7_ESM.zip › SD Figure 2/2A/2A Quantification.xlsx]

## Sheet: Sheet1
		Figure 2A	qPCR fold change analysis of BLM levels
			HCT116 WT
			siControl			sip53
		Gene	Replicate#1	Replicate#2	Replicate#3	Replicate#1	Replicate#2	Replicate#3
		BLM	1	1	1	1.69301	1.57877	1.59728
