# Supplementary material for: p53 regulates DREAM complex-mediated repression in a p21-independent manner
Source: EMBO J. 2025 Mar 4;44(8):2279–97. doi: 10.1038/s44318-025-00402-7 (PMC12000331; doi:10.1038/s44318-025-00402-7)
Supplement: Supplementary file 7 — Source data Fig. 2 [file 44318_2025_402_MOESM7_ESM.zip › SD Figure 2/2D/2D Quantification.xlsx]

## Sheet: Sheet1
Figure 2D			Quantification of immunoblotting data of biological replicates
	HT1080
Fold change		WT	p53-/-	p21-/-		WT	p53-/-	p21-/-		WT	p53-/-	p21-/-
Replicate#1	BLM	1	7.78686	4.21866	RAD54	1	6.40899	3.94758	RAD51	1	5.29617	3.10993
Replicate#2	BLM	1	8.71781	4.23011	RAD54	1	8.935	3.64568	RAD51	1	2.92437	1.9728
Replicate#3 (in publication)	BLM	1	4.27279	1.09459	RAD54	1	16.7798	2.65634	RAD51	1	3.42072	1.57962
Avg		1	6.92582	3.18112		1	10.7079	3.41653		1	3.88042	2.22078
SD		0	2.34427	1.80699		0	5.40794	0.67543		0	1.25094	0.794723
