# Supplementary material for: p53 regulates DREAM complex-mediated repression in a p21-independent manner
Source: EMBO J. 2025 Mar 4;44(8):2279–97. doi: 10.1038/s44318-025-00402-7 (PMC12000331; doi:10.1038/s44318-025-00402-7)
Supplement: Supplementary file 7 — Source data Fig. 2 [file 44318_2025_402_MOESM7_ESM.zip › SD Figure 2/2E/2E Quantification.xlsx]

## Sheet: Sheet1
		Figure 2E		Fold change of qPCR analysis
		U2OS	siControl			sip53			sip21
			Replicate#1	Replicate#2	Replicate#3	Replicate#1	Replicate#2	Replicate#3	Replicate#1	Replicate#2	Replicate#3
		BLM	1	1	1	2.24849	2.66572	2.65896	1.61088	1.98749	1.8137
		RAD54	1	1	1	1.95815	1.88924	1.9765	1.43098	1.5034	1.51025
		RAD51	1	1	1	2.82252	2.92709	2.61294	2.08276	2.29345	1.67068
		BRCA1	1	1	1	1.90069	1.87965	2.04762	1.48819	1.56799	1.43656
		p53	1	1	1	0.259808	0.179469	0.160795	1.13977	1.23155	1.227
		p21	1	1	1	0.201298	0.193801	0.139803	0.314924	0.15532	0.17759
