# Supplementary material for: p53 regulates DREAM complex-mediated repression in a p21-independent manner
Source: EMBO J. 2025 Mar 4;44(8):2279–97. doi: 10.1038/s44318-025-00402-7 (PMC12000331; doi:10.1038/s44318-025-00402-7)
Supplement: Supplementary file 7 — Source data Fig. 2 [file 44318_2025_402_MOESM7_ESM.zip › SD Figure 2/2F/2F Quantification.xlsx]

## Sheet: Sheet1
	Figure 2F		Quantification of immunoblotting data of biological replicates
	Fold change		siControl	sip53	sip21		siControl	sip53	sip21		siControl	sip53	sip21		SiControl	sip53	sip21		siControl	sip53	sip21
	Replicate#1	BLM	1	2.21944	1.52253	RAD54	1	6.00954	2.30971	RAD51	1	6.36679	2.58117	p53	1	0.251808	1.43341	p21	1	0.0614663	0.0479601
	Replicate#2 (in publication)	BLM	1	4.34805	2.65144	RAD54	1	7.04148	2.69792	RAD51	1	8.48977	1.72251	p53	1	0.0184619	1.73843	p21	1	0.257917	0.298528
	Replicate#3	BLM	1	3.81538	1.97632	RAD54	1	4.13762	1.69685	RAD51	1	3.32483	1.47237	p53	1	0.241461	1.30866	p21	1	0.271109	0.0791871
	Avg		1	3.46096	2.0501		1	5.72955	2.23483		1	6.06046	1.92535		1	0.170577	1.4935		1	0.196831	0.141892
	SD		0	1.10768	0.568057		0	1.47204	0.504716		0	2.59606	0.581564		0	0.131837	0.221092		0	0.117414	0.136547
