# Supplementary material for: p53 regulates DREAM complex-mediated repression in a p21-independent manner
Source: EMBO J. 2025 Mar 4;44(8):2279–97. doi: 10.1038/s44318-025-00402-7 (PMC12000331; doi:10.1038/s44318-025-00402-7)
Supplement: Supplementary file 7 — Source data Fig. 2 [file 44318_2025_402_MOESM7_ESM.zip › SD Figure 2/2G/2G Quantification.xlsx]

## Sheet: Sheet1
		Figure 2G				BLM promoter luciferase activity
		Overexpressed WT p53	Vector			5ng			12.5ng			25ng			50ng			100ng			200ng
			Replicate#1	Replicate#2	Replicate#3	Replicate#1	Replicate#2	Replicate#3	Replicate#1	Replicate#2	Replicate#3	Replicate#1	Replicate#2	Replicate#3	Replicate#1	Replicate#2	Replicate#3	Replicate#1	Replicate#2	Replicate#3	Replicate#1	Replicate#2	Replicate#3
		HCT 116 p53-/-	6219501	6260060	6085672	543990	428596	1587511	209859	137897	840612	217913	124757	439629	112402	88132.2	453849	83744.1	45194.5	155528	54520.4	37659.2	122886
