# Supplementary material for: p53 regulates DREAM complex-mediated repression in a p21-independent manner
Source: EMBO J. 2025 Mar 4;44(8):2279–97. doi: 10.1038/s44318-025-00402-7 (PMC12000331; doi:10.1038/s44318-025-00402-7)
Supplement: Supplementary file 7 — Source data Fig. 2 [file 44318_2025_402_MOESM7_ESM.zip › SD Figure 2/2H/2H Quantification.xlsx]

## Sheet: Sheet1
		Figure 2H			qPCR Fold change analysis
			HCT116 WT			HCT116 p53-/-			HCT116 p21-/-
			Replicate#1	Replicate#2	Replicate#3	Replicate#1	Replicate#2	Replicate#3	Replicate#1	Replicate#2	Replicate#3
		siControl	1	1	1	1.96076	1.99374	2.17514	1.72946	1.6101	1.7418
		siE2F4	1	1	1	1.14533	0.945192	1.1556	0.923007	0.913733	0.96082
		sip130	1	1	1	1.28384	1.0054	0.937188	1.15241	0.975868	0.926167
		sip107	1	1	1	1.51399	1.50198	1.54387	1.36085	1.36124	1.47197
		sip130 +sip107	1	1	1	0.928285	1.01564	1.00338	0.95578	1.00226	0.912318
