# Supplementary material for: p53 regulates DREAM complex-mediated repression in a p21-independent manner
Source: EMBO J. 2025 Mar 4;44(8):2279–97. doi: 10.1038/s44318-025-00402-7 (PMC12000331; doi:10.1038/s44318-025-00402-7)
Supplement: Supplementary file 7 — Source data Fig. 2 [file 44318_2025_402_MOESM7_ESM.zip › SD Figure 2/2I/2I Quantification.xlsx]

## Sheet: Sheet1
		Figure 2I				Luciferase activity of WT and mutant BLM promoter
			WT			#!			#2			#3			#4
			Replicate#1	Replicate#2	Replicate#3	Replicate#1	Replicate#2	Replicate#3	Replicate#1	Replicate#2	Replicate#3	Replicate#1	Replicate#2	Replicate#3	Replicate#1	Replicate#2	Replicate#3
		HCT116 WT	107841	50143.6	50360.1	145656	166304	195558	276837	710618	773284	77303.3	203868	234984	69979.2	210837	284775
