# Supplementary material for: p53 regulates DREAM complex-mediated repression in a p21-independent manner
Source: EMBO J. 2025 Mar 4;44(8):2279–97. doi: 10.1038/s44318-025-00402-7 (PMC12000331; doi:10.1038/s44318-025-00402-7)
Supplement: Supplementary file 7 — Source data Fig. 2 [file 44318_2025_402_MOESM7_ESM.zip › SD Figure 2/2J/2J Quantification.xlsx]

## Sheet: Sheet1
		Figure 2J		WT and mutant BLM promoter luciferase activity
			WT			#1+#3+#4 (mutant)			#2 (mutant)
			Replicate#1	Replicate#2	Replicate#3	Replicate#1	Replicate#2	Replicate#3	Replicate#1	Replicate#2	Replicate#3
		HCT116 WT	275422	109539	206522	522440	276837	407036	2904019	3252445	4142160
