# Supplementary material for: p53 regulates DREAM complex-mediated repression in a p21-independent manner
Source: EMBO J. 2025 Mar 4;44(8):2279–97. doi: 10.1038/s44318-025-00402-7 (PMC12000331; doi:10.1038/s44318-025-00402-7)
Supplement: Supplementary file 7 — Source data Fig. 2 [file 44318_2025_402_MOESM7_ESM.zip › SD Figure 2/2K/2K Quantification.xlsx]

## Sheet: Sheet1
		Figure 2K			Fold enrichment of E2F4 to the BLM promoter #2 site
			HCT116 p53-/- vector			HCT116 p53-/- p53 wild-type			HCT116 p53-/- p53 TAD mutant
			Replicate#1	Replicate#2	Replicate#3	Replicate#1	Replicate#2	Replicate#3	Replicate#1	Replicate#2	Replicate#3
		E2F4 ChIP	0.76	0.907	1.008	2.8	3.467	2.95	1.50348	1.52724	1.687
