# Supplementary material for: p53 regulates DREAM complex-mediated repression in a p21-independent manner
Source: EMBO J. 2025 Mar 4;44(8):2279–97. doi: 10.1038/s44318-025-00402-7 (PMC12000331; doi:10.1038/s44318-025-00402-7)
Supplement: Supplementary file 8 — Source data Fig. 3 [file 44318_2025_402_MOESM8_ESM.zip]

Archive with 59 entries (47 files):
- SD Figure 3/.DS_Store
- SD Figure 3/3A/
- SD Figure 3/3A/.DS_Store
- SD Figure 3/3A/3A Quantification.xlsx
- SD Figure 3/3A/3A Western Replicate#1 (in publication).jpg
- SD Figure 3/3A/3A Western Replicate#2 .jpg
- SD Figure 3/3A/3A Western Replicate#3.jpg
- SD Figure 3/3B/
- SD Figure 3/3B/.DS_Store
- SD Figure 3/3B/3B Quantification.xlsx
- SD Figure 3/3B/3B Western Replicate#1 (in publication).jpg
- SD Figure 3/3B/3B Western Replicate#2.jpg
- SD Figure 3/3B/3B Western Replicate#3.jpg
- SD Figure 3/3C/
- SD Figure 3/3C/.DS_Store
- SD Figure 3/3C/3C Quantification.xlsx
- SD Figure 3/3C/3C Western Replicate#1.jpg
- SD Figure 3/3C/3C Western Replicate#2 (in publication).jpg
- SD Figure 3/3C/3C Western Replicate#3.jpg
- SD Figure 3/3D/
- SD Figure 3/3D/.DS_Store
- SD Figure 3/3D/3D Quantification.xlsx
- SD Figure 3/3D/3D Western Replicate#1 (in publication).jpg
- SD Figure 3/3D/3D Western Replicate#2.jpg
- SD Figure 3/3D/3D Western Replicate#3.jpg
- SD Figure 3/3E/
- SD Figure 3/3E/.DS_Store
- SD Figure 3/3E/3E Western Replicate#1 (in publication).jpg
- SD Figure 3/3E/3E Western Replicate#2.jpg
- SD Figure 3/3E/3E Western Replicate#3.jpg
- SD Figure 3/3F/
- SD Figure 3/3F/.DS_Store
- SD Figure 3/3F/3F Western Replicate#1 (in publication).jpg
- SD Figure 3/3F/3F Western Replicate#2.jpg
- SD Figure 3/3F/3F Western Replicate#3.jpg
- SD Figure 3/3G/
- SD Figure 3/3G/.DS_Store
- SD Figure 3/3G/3G Western Replicate#1 (in publication).jpg
- SD Figure 3/3G/3G Western Replicate#2.jpg
- SD Figure 3/3G/3G Western Replicate#3.jpg
- SD Figure 3/3H/
- SD Figure 3/3H/.DS_Store
- SD Figure 3/3H/3H Western Replicate#1 (in publication).jpg
- SD Figure 3/3H/3H Western Replicate#2.jpg
- SD Figure 3/3H/3H Western Replicate#3.jpg
- SD Figure 3/3I/
- SD Figure 3/3I/.DS_Store
- SD Figure 3/3I/3I Western Replicate#1 (in publication).jpg
- SD Figure 3/3I/3I Western Replicate#2.jpg
- SD Figure 3/3I/3I Western Replicate#3.jpg
- SD Figure 3/3J/
- SD Figure 3/3J/.DS_Store
- SD Figure 3/3J/3J Western Replicate#1 (in publication).jpg
- SD Figure 3/3J/3J Western Replicate#2.jpg
- SD Figure 3/3J/3J Western Replicate#3.jpg
- SD Figure 3/3K/
- SD Figure 3/3K/3K Quantification.xlsx
- SD Figure 3/3L/
- SD Figure 3/3L/3L Quantification.xlsx
