# Supplementary material for: p53 regulates DREAM complex-mediated repression in a p21-independent manner
Source: EMBO J. 2025 Mar 4;44(8):2279–97. doi: 10.1038/s44318-025-00402-7 (PMC12000331; doi:10.1038/s44318-025-00402-7)
Supplement: Supplementary file 8 — Source data Fig. 3 [file 44318_2025_402_MOESM8_ESM.zip › SD Figure 3/3A/3A Quantification.xlsx]

## Sheet: Sheet1
	Figure 3D (IP_Right)			Quantification of immunoblotting data of biological replicates
		HCT116
	Fold change		WT	p53 KO	p21 KO		WT	p53 KO	p21 KO		WT	p53 KO	p21 KO
	Replicate#1 (in publication)	p130	1	0.023268	0.566888	E2F4	1	0.177568	0.451038	P53	1	0.00660588	0.479752
	Replicate#2	p130	1	0.020861	0.647871	E2F4	1	0.0690061	0.710891	P53	1	0	0.929738
	Replicate#3	p130	1	0.0117808	0.479853	E2F4	1	0	0.384123	P53	1	0	1.12847
	Avg		1	0.0186366	0.564871		1	0.0821913	0.51535		1	0.00220196	0.845985
	SD		0	0.00605805	0.0840272		0	0.0895152	0.172616		0	0.00381391	0.332367
