# Supplementary material for: p53 regulates DREAM complex-mediated repression in a p21-independent manner
Source: EMBO J. 2025 Mar 4;44(8):2279–97. doi: 10.1038/s44318-025-00402-7 (PMC12000331; doi:10.1038/s44318-025-00402-7)
Supplement: Supplementary file 8 — Source data Fig. 3 [file 44318_2025_402_MOESM8_ESM.zip › SD Figure 3/3B/3B Quantification.xlsx]

## Sheet: Sheet1
	Figure 3B			Quantification of immunoblotting data of biological replicates
		HT1080
	Fold change		WT	p53-/-	p21-/-		WT	p53-/-	p21-/-		WT	p53-/-	p21-/-
	Replicate#1 (in publication)	p130	1		0.73258	E2F4	1		0.992801	p53	1		0.786982
	Replicate#2	p130	1		0.97214	E2F4	1		0.895251	p53	1		0.822168
	Replicate#3	p130	1		0.906365	E2F4	1		0.509469	p53	1		0.675038
	Avg	Avg	1		0.870362		1		0.799174		1		0.761396
	SD	SD	0		0.123772		0		0.255589		0		0.0768299
