# Supplementary material for: p53 regulates DREAM complex-mediated repression in a p21-independent manner
Source: EMBO J. 2025 Mar 4;44(8):2279–97. doi: 10.1038/s44318-025-00402-7 (PMC12000331; doi:10.1038/s44318-025-00402-7)
Supplement: Supplementary file 8 — Source data Fig. 3 [file 44318_2025_402_MOESM8_ESM.zip › SD Figure 3/3C/3C Quantification.xlsx]

## Sheet: Sheet1
	Figure 3C			Quantification of immunoblotting data of biological replicates
		HCT116
	Fold change		WT	Mutant #2		WT	Mutant #2		WT	Mutant #2
	Replicate#1	p130	1	0.00530159	E2F4	1	0.515652	p53	1	0.0253571
	Replicate#2 (in publication)	p130	1	0.000403699	E2F4	1	0.821855	p53	1	0.236235
	Replicate#3	p130	1	0.000201919	E2F4	1	0.332161	p53	1	0.355425
	Avg	Avg	1	0.00196907		1	0.556556		1	0.205673
	SD	SD	0	0.00288781		0	0.247396		0	0.167143
