# Supplementary material for: p53 regulates DREAM complex-mediated repression in a p21-independent manner
Source: EMBO J. 2025 Mar 4;44(8):2279–97. doi: 10.1038/s44318-025-00402-7 (PMC12000331; doi:10.1038/s44318-025-00402-7)
Supplement: Supplementary file 8 — Source data Fig. 3 [file 44318_2025_402_MOESM8_ESM.zip › SD Figure 3/3D/3D Quantification.xlsx]

## Sheet: Sheet1
	Figure 3D_(Right)			Quantification of immunoblotting data of biological replicates
		HCT116
	Fold change		WT	TAD		WT	TAD		WT	TAD
	Replicate#1 (in publication)	p130	1	0.424245	E2F4	1	0.796936	p53	1	0.723544
	Replicate#2	p130	1	0.394556	E2F4	1	0.442344	p53	1	0.37849
	Replicate#3	p130	1	0.345416	E2F4	1	0.408016	p53	1	0.768415
	Avg		1	0.388072		1	0.549099		1	0.623483
	SD		0	0.0398122		0	0.215318		0	0.213353
