# Supplementary material for: p53 regulates DREAM complex-mediated repression in a p21-independent manner
Source: EMBO J. 2025 Mar 4;44(8):2279–97. doi: 10.1038/s44318-025-00402-7 (PMC12000331; doi:10.1038/s44318-025-00402-7)
Supplement: Supplementary file 8 — Source data Fig. 3 [file 44318_2025_402_MOESM8_ESM.zip › SD Figure 3/3K/3K Quantification.xlsx]

## Sheet: Sheet1
			Figure 3K	Fold enrichment of E2F4-p53 to the BLM promoter #2 site
				HCT116 WT			HCT116 p53-/-			HCT116 p21-/-
				Replicate#1	Replicate#2	Replicate#3	Replicate#1	Replicate#2	Replicate#3	Replicate#1	Replicate#2	Replicate#3
			2	1.46566	1.81751	2.16018	0.917655	0.808607	0.761374	1.37141	1.5456	1.4752
			GAPDH	1.05884	1.08254	1.04991	0.782984	0.922449	0.814362	0.996308	0.930468	1.0289
