# Supplementary material for: p53 regulates DREAM complex-mediated repression in a p21-independent manner
Source: EMBO J. 2025 Mar 4;44(8):2279–97. doi: 10.1038/s44318-025-00402-7 (PMC12000331; doi:10.1038/s44318-025-00402-7)
Supplement: Supplementary file 8 — Source data Fig. 3 [file 44318_2025_402_MOESM8_ESM.zip › SD Figure 3/3L/3L Quantification.xlsx]

## Sheet: Sheet1
			Figure 3L	Fold enrichment of E2F4-p53 to the BLM promoter #2 site in presence of Doxycycline
				HCT116 p53-/- vector			HCT116 p53-/- p53 wild-type			HCT116 p53-/- p53 TAD mutant
				Replicate#1	Replicate#2	Replicate#3	Replicate#1	Replicate#2	Replicate#3	Replicate#1	Replicate#2	Replicate#3
			ReCHIP	0.97996	0.966973	0.817102	2.47008	2.852	2.29172	1.83034	1.721	1.49047
