# Supplementary material for: p53 regulates DREAM complex-mediated repression in a p21-independent manner
Source: EMBO J. 2025 Mar 4;44(8):2279–97. doi: 10.1038/s44318-025-00402-7 (PMC12000331; doi:10.1038/s44318-025-00402-7)
Supplement: Supplementary file 9 — Source data Fig. 4 [file 44318_2025_402_MOESM9_ESM.zip]

Archive with 29 entries (22 files):
- SD Figure 4/.DS_Store
- SD Figure 4/4A/
- SD Figure 4/4A/.DS_Store
- SD Figure 4/4A/4A Quantification.xlsx
- SD Figure 4/4A/4A Western Replicate#1.jpg
- SD Figure 4/4A/4A Western Replicate#2.jpg
- SD Figure 4/4A/4A Western Replicate#3 (in publication).jpg
- SD Figure 4/4B/
- SD Figure 4/4B/4B Quantification.xlsx
- SD Figure 4/4C/
- SD Figure 4/4C/.DS_Store
- SD Figure 4/4C/4C Western Replicate#1 (in publication).jpg
- SD Figure 4/4C/4C Western Replicate#2.jpg
- SD Figure 4/4C/4C Western Replicate#3.jpg
- SD Figure 4/4D/
- SD Figure 4/4D/.DS_Store
- SD Figure 4/4D/4D Western Replicate#1 (in publication).jpg
- SD Figure 4/4D/4D Western Replicate#2 .jpg
- SD Figure 4/4D/4D Western Replicate#3.jpg
- SD Figure 4/4E/
- SD Figure 4/4E/.DS_Store
- SD Figure 4/4E/4E Quantification.xlsx
- SD Figure 4/4E/4E Western Replicate#1 .jpg
- SD Figure 4/4E/4E Western Replicate#2 (in publication).jpg
- SD Figure 4/4E/4E Western Replicate#3.jpg
- SD Figure 4/4F/
- SD Figure 4/4F/4F Quantification.xlsx
- SD Figure 4/4G/
- SD Figure 4/4G/4G Quantification.xlsx
