# Supplementary material for: p53 regulates DREAM complex-mediated repression in a p21-independent manner
Source: EMBO J. 2025 Mar 4;44(8):2279–97. doi: 10.1038/s44318-025-00402-7 (PMC12000331; doi:10.1038/s44318-025-00402-7)
Supplement: Supplementary file 9 — Source data Fig. 4 [file 44318_2025_402_MOESM9_ESM.zip › SD Figure 4/4A/4A Quantification.xlsx]

## Sheet: Sheet1
	Figure 4A			Quantification of immunoblotting data of biological replicates
	HCT116 p53-/-
		p53WT		p53R175H			p53WT		p53R175H			p53WT		p53R175H
Fold change	Doxycycline	-	+	-	+		-	+	-	+		-	+	-	+
Replicate#1	BLM	1	0.27866	1	0.822356	RAD54	1	0.255932	1	0.973585	RAD51	1	0.0247301	1	0.920132
Replicate#2	BLM	1	0.368584	1	0.958488	RAD54	1	0	1	1.21588	RAD51	1	0	1	1.08459
Replicate#3 (in publication)	BLM	1	0.124625	1	1.34968	RAD54	1	0.0376559	1	0.960851	RAD51	1	0.0097364	1	1.1084
Avg		1	0.25729	1	1.04351		1	0.0978627	1	1.0501		1	0.0114888	1	1.03771
SD		0	0.123375	0	0.273749		0	0.138181	0	0.143705		0	0.0124578	0	0.102515
