# Supplementary material for: p53 regulates DREAM complex-mediated repression in a p21-independent manner
Source: EMBO J. 2025 Mar 4;44(8):2279–97. doi: 10.1038/s44318-025-00402-7 (PMC12000331; doi:10.1038/s44318-025-00402-7)
Supplement: Supplementary file 9 — Source data Fig. 4 [file 44318_2025_402_MOESM9_ESM.zip › SD Figure 4/4B/4B Quantification.xlsx]

## Sheet: Sheet1
		Figure 4B	qPCR Fold change of DREAM complex targets in presence of Doxycycline
			HCT116 p53-/- vector			HCT116 p53-/- p53 wildtype			HCT116 p53-/- p53 R175H
		Gene	Replicate#1	Replicate#2	Replicate#3	Replicate#1	Replicate#2	Replicate#3	Replicate#1	Replicate#2	Replicate#3
		p53	1	1	1	2.49014	2.58368	2.14506	2.9549	2.69059	2.64916
		p21	1	1	1	2.16106	2.2547	1.92287	0.907218	0.904384	0.741537
		BIRC5	1	1	1	0.406612	0.237491	0.243679	1.0828	1.13992	1.21824
		BUB1	1	1	1	0.322346	0.49886	0.304516	1.10151	0.902307	1.11172
		CHEK2	1	1	1	0.565556	0.503013	0.309739	1.28954	1.19594	1.31627
		POLD1	1	1	1	0.648507	0.433558	0.305634	1.38999	1.35147	0.999132
		MELK	1	1	1	0.403179	0.292652	0.319071	0.998453	1.04691	1.18717
		PLK1	1	1	1	0.520228	0.377464	0.237914	1.39135	1.27707	1.00539
		B-MYB	1	1	1	0.868652	0.576008	0.364998	1.0143	1.13582	1.04126
		CDC45	1	1	1	0.612325	0.49113	0.281032	1.03929	1.20842	1.08669
		FOXM1	1	1	1	0.598077	0.563475	0.281846	0.938672	0.945549	1.26183
		BLM	1	1	1	0.480256	0.457903	0.493894	1.648	1.38228	1.25636
		RAD54	1	1	1	0.242927	0.385169	0.489553	1.6561	0.984021	1.33748
		BRCA1	1	1	1	0.223723	0.419694	0.234398	1.14839	1.12429	1.02031
		RAD51	1	1	1	0.314289	0.29091	0.237528	1.56439	1.10368	1.17216
