# Supplementary material for: p53 regulates DREAM complex-mediated repression in a p21-independent manner
Source: EMBO J. 2025 Mar 4;44(8):2279–97. doi: 10.1038/s44318-025-00402-7 (PMC12000331; doi:10.1038/s44318-025-00402-7)
Supplement: Supplementary file 9 — Source data Fig. 4 [file 44318_2025_402_MOESM9_ESM.zip › SD Figure 4/4E/4E Quantification.xlsx]

## Sheet: Sheet1
	Figure 4E (Right)			Quantification of immunoblotting data of biological replicates
	HCT116 p53-/-
Fold change		WT	R175H	R248Q		WT	R175H	R248Q		WT	R175H	R248Q
Replicate#1	P130	1	0.228645	0.0764932	E2F4	1	0.195812	0.169807	P53	1	0.120055	0.0148716
Replicate#2 (in publication)	P130	1	0.180371	0.0743826	E2F4	1	0.048277	0.0690181	P53	1	0.113257	0.00284193
Replicate#3	P130	1	0.199528	0.11957	E2F4	1	0.270505	0.163845	P53	1	0.103762	0.0137591
Avg	Avg	1	0.202848	0.0901485		1	0.171531	0.134223		1	0.112358	0.0104909
SD	SD	0	0.0243076	0.0255013		0	0.113086	0.0565479		0	0.00818396	0.00664752
