# Supplementary material for: p53 regulates DREAM complex-mediated repression in a p21-independent manner
Source: EMBO J. 2025 Mar 4;44(8):2279–97. doi: 10.1038/s44318-025-00402-7 (PMC12000331; doi:10.1038/s44318-025-00402-7)
Supplement: Supplementary file 10 — Appendix Figure Source Data [file 44318_2025_402_MOESM10_ESM.zip]

Archive with 138 entries (94 files):
- SD appendix figure/.DS_Store
- SD appendix figure/Figure S1/
- SD appendix figure/Figure S1/.DS_Store
- SD appendix figure/Figure S1/S1B/
- SD appendix figure/Figure S1/S1B/S1B Quantification.xlsx
- SD appendix figure/Figure S1/S1C/
- SD appendix figure/Figure S1/S1C/S1C Quantification.xlsx
- SD appendix figure/Figure S1/S1D/
- SD appendix figure/Figure S1/S1D/.DS_Store
- SD appendix figure/Figure S1/S1D/S1D Quantification.xlsx
- SD appendix figure/Figure S1/S1D/S1D Western Replicate#1 (in publication).jpg
- SD appendix figure/Figure S1/S1D/S1D Western Replicate#2.jpg
- SD appendix figure/Figure S1/S1D/S1D Western Replicate#3.jpg
- SD appendix figure/Figure S1/S1E/
- SD appendix figure/Figure S1/S1E/.DS_Store
- SD appendix figure/Figure S1/S1E/S1E Quantification.xlsx
- SD appendix figure/Figure S1/S1E/S1E Western Replicate#1.jpg
- SD appendix figure/Figure S1/S1E/S1E Western Replicate#2.jpg
- SD appendix figure/Figure S1/S1E/S1E Western Replicate#3 (in publication).jpg
- SD appendix figure/Figure S1/S1G/
- SD appendix figure/Figure S1/S1G/.DS_Store
- SD appendix figure/Figure S1/S1G/S1G Quantification.xlsx
- SD appendix figure/Figure S1/S1G/S1G Western Replicate#1.jpg
- SD appendix figure/Figure S1/S1G/S1G Western Replicate#2.jpg
- SD appendix figure/Figure S1/S1G/S1G Western Replicate#3 (in publication).jpg
- SD appendix figure/Figure S1/S1H/
- SD appendix figure/Figure S1/S1H/S1H Quantification.xlsx
- SD appendix figure/Figure S1/S1I/
- SD appendix figure/Figure S1/S1I/S1I Quantification.xlsx
- SD appendix figure/Figure S1/S1J/
- SD appendix figure/Figure S1/S1J/S1J Quantification.xlsx
- SD appendix figure/Figure S2/
- SD appendix figure/Figure S2/.DS_Store
- SD appendix figure/Figure S2/S2A/
- SD appendix figure/Figure S2/S2A/.DS_Store
- SD appendix figure/Figure S2/S2A/S2A Quantification.xlsx
- SD appendix figure/Figure S2/S2A/S2A Western Replicate#1.jpg
- SD appendix figure/Figure S2/S2A/S2A Western Replicate#2 (in publication).jpg
- SD appendix figure/Figure S2/S2A/S2A Western Replicate#3.jpg
- SD appendix figure/Figure S2/S2B/
- SD appendix figure/Figure S2/S2B/.DS_Store
- SD appendix figure/Figure S2/S2B/S2B Quantification.xlsx
- SD appendix figure/Figure S2/S2B/S2B Western Replicate#1.jpg
- SD appendix figure/Figure S2/S2B/S2B Western Replicate#2.jpg
- SD appendix figure/Figure S2/S2B/S2B Western Replicate#3 (in publication).jpg
- SD appendix figure/Figure S2/S2C/
- SD appendix figure/Figure S2/S2C/.DS_Store
- SD appendix figure/Figure S2/S2C/S2C Quantification.xlsx
- SD appendix figure/Figure S2/S2C/S2C Western Replicate#2.jpg
- SD appendix figure/Figure S2/S2C/S2C Western Replicate#3.jpg
- SD appendix figure/Figure S2/S2C/S2C Western Replicate#31 (in publication).jpg
- SD appendix figure/Figure S3/
- SD appendix figure/Figure S3/.DS_Store
- SD appendix figure/Figure S3/S3A/
- SD appendix figure/Figure S3/S3A/S3A Quantification.xlsx
- SD appendix figure/Figure S3/S3B/
- SD appendix figure/Figure S3/S3B/.DS_Store
- SD appendix figure/Figure S3/S3B/S3B Western Replicate#1 (in publication).jpg
- SD appendix figure/Figure S3/S3B/S3B Western Replicate#2.jpg
- SD appendix figure/Figure S3/S3B/S3B Western Replicate#3.jpg
- SD appendix figure/Figure S3/S3C/
- SD appendix figure/Figure S3/S3C/S3C Quantification.xlsx
- SD appendix figure/Figure S3/S3D/
- SD appendix figure/Figure S3/S3D/S3D Quantification.xlsx
- SD appendix figure/Figure S3/S3E/
- SD appendix figure/Figure S3/S3E/S3E Quantification.xlsx
- SD appendix figure/Figure S3/S3F/
- SD appendix figure/Figure S3/S3F/S3F Quantification.xlsx
- SD appendix figure/Figure S3/S3G/
- SD appendix figure/Figure S3/S3G/S3G Quantification.xlsx
- SD appendix figure/Figure S3/S3H/
- SD appendix figure/Figure S3/S3H/S3H Quantification.xlsx
- SD appendix figure/Figure S3/S3I/
- SD appendix figure/Figure S3/S3I/.DS_Store
- SD appendix figure/Figure S3/S3I/S3I Quantification.xlsx
- SD appendix figure/Figure S3/S3J/
- SD appendix figure/Figure S3/S3J/S3J Quantification.xlsx
- SD appendix figure/Figure S4/
- SD appendix figure/Figure S4/.DS_Store
- SD appendix figure/Figure S4/S4A/
- SD appendix figure/Figure S4/S4A/.DS_Store
- SD appendix figure/Figure S4/S4A/S4A Western Replicate#1 (in publication).jpg
- SD appendix figure/Figure S4/S4A/S4A Western Replicate#2.jpg
- SD appendix figure/Figure S4/S4A/S4A Western Replicate#3.jpg
- SD appendix figure/Figure S4/S4B/
- SD appendix figure/Figure S4/S4B/.DS_Store
- SD appendix figure/Figure S4/S4B/S4B Western Replicate#1 (in publication).jpg
- SD appendix figure/Figure S4/S4B/S4B Western Replicate#2.jpg
- SD appendix figure/Figure S4/S4B/S4B Western Replicate#3.jpg
- SD appendix figure/Figure S4/S4C/
- SD appendix figure/Figure S4/S4C/.DS_Store
- SD appendix figure/Figure S4/S4C/S4C Western Replicate#1 (in publication).jpg
- SD appendix figure/Figure S4/S4C/S4C Western Replicate#2.jpg
- SD appendix figure/Figure S4/S4C/S4C Western Replicate#3.jpg
- SD appendix figure/Figure S4/S4D/
- SD appendix figure/Figure S4/S4D/.DS_Store
- SD appendix figure/Figure S4/S4D/S4D Western Replicate#1 (in publication).jpg
- SD appendix figure/Figure S4/S4D/S4D Western Replicate#2.jpg
- SD appendix figure/Figure S4/S4D/S4D Western Replicate#3.jpg
- SD appendix figure/Figure S4/S4E/
- SD appendix figure/Figure S4/S4E/.DS_Store
- SD appendix figure/Figure S4/S4E/S4E Western Replicate#1 (in publication).jpg
- SD appendix figure/Figure S4/S4E/S4E Western Replicate#2.jpg
- SD appendix figure/Figure S4/S4E/S4E Western Replicate#3.jpg
- SD appendix figure/Figure S4/S4G/
- SD appendix figure/Figure S4/S4G/S4G Western.jpg
- SD appendix figure/Figure S4/S4H/
- SD appendix figure/Figure S4/S4H/S4H Western.jpg
- SD appendix figure/Figure S4/S4I/
- SD appendix figure/Figure S4/S4I/.DS_Store
- SD appendix figure/Figure S4/S4I/S4I Western Replicate#1 (in publication).jpg
- SD appendix figure/Figure S4/S4I/S4I Western Replicate#2.jpg
- SD appendix figure/Figure S4/S4I/S4K Western Replicate#3.jpg
- SD appendix figure/Figure S4/S4K/
- SD appendix figure/Figure S4/S4K/.DS_Store
- SD appendix figure/Figure S4/S4K/S4K Western Replicate#1 (in publication).jpg
- SD appendix figure/Figure S4/S4K/S4K Western Replicate#2.jpg
- SD appendix figure/Figure S4/S4K/S4K Western Replicate#3.jpg
- SD appendix figure/Figure S5/
- SD appendix figure/Figure S5/.DS_Store
- SD appendix figure/Figure S5/S5A/
- SD appendix figure/Figure S5/S5A/S5A Quantification.xlsx
- SD appendix figure/Figure S5/S5B/
- SD appendix figure/Figure S5/S5B/S5B Quantification.xlsx
- SD appendix figure/Figure S6/
- SD appendix figure/Figure S6/.DS_Store
- SD appendix figure/Figure S6/S6A/
- SD appendix figure/Figure S6/S6A/S6A Quantification.xlsx
- SD appendix figure/Figure S6/S6B/
- SD appendix figure/Figure S6/S6B/S6B Quantification.xlsx
- SD appendix figure/Figure S6/S6C/
- SD appendix figure/Figure S6/S6C/S6C Quantification.xlsx
- SD appendix figure/Figure S6/S6D/
- SD appendix figure/Figure S6/S6D/S6D Quantification.xlsx
- SD appendix figure/Figure S6/S6E/
- SD appendix figure/Figure S6/S6E/S6E Quantification.xlsx
- SD appendix figure/Figure S6/S6F/
- SD appendix figure/Figure S6/S6F/S6F Coomassie.jpg
