# Supplementary material for: p53 regulates DREAM complex-mediated repression in a p21-independent manner
Source: EMBO J. 2025 Mar 4;44(8):2279–97. doi: 10.1038/s44318-025-00402-7 (PMC12000331; doi:10.1038/s44318-025-00402-7)
Supplement: Supplementary file 10 — Appendix Figure Source Data [file 44318_2025_402_MOESM10_ESM.zip › SD appendix figure/Figure S1/S1B/S1B Quantification.xlsx]

## Sheet: Sheet1
				Figure S1B		Luciferase activity
					HCT116 WT			HCT116 p53-/-			HCT116 p21-/-
					Replicate#1	Replicate#2	Replicate#3	Replicate#1	Replicate#2	Replicate#3	Replicate#1	Replicate#2	Replicate#3
				pGL3	829559	507633	507659	962468	767100	548957	850764	718195	523142
				BLM	6.34e+06	5.95472e+06	6.61743e+06	123381907	9.98992e+07	8.367e+07	9.64533e+07	7.5911e+07	6.64785e+07
				RAD54	5060346	5.37469e+06	5.49623e+06	6.64925e+07	5.27937e+07	50506221	4.67607e+07	2.5788e+07	3.58751e+07
				RAD51	8.58028e+06	8.84171e+06	8.4786e+06	6.32607e+07	5.45781e+07	5.77501e+07	3.79292e+07	4.02506e+07	42021300
