# Supplementary material for: p53 regulates DREAM complex-mediated repression in a p21-independent manner
Source: EMBO J. 2025 Mar 4;44(8):2279–97. doi: 10.1038/s44318-025-00402-7 (PMC12000331; doi:10.1038/s44318-025-00402-7)
Supplement: Supplementary file 10 — Appendix Figure Source Data [file 44318_2025_402_MOESM10_ESM.zip › SD appendix figure/Figure S1/S1C/S1C Quantification.xlsx]

## Sheet: Sheet1
				Figure S1C		Luciferase activity
					HCT116 WT			HCT116 p53-/-			HCT116 p21-/-
					Replicate#1	Replicate#2	Replicate#3	Replicate#1	Replicate#2	Replicate#3	Replicate#1	Replicate#2	Replicate#3
				BRCA1	1.30661e+06	1.93274e+06	1.62255e+06	6.14326e+06	8.16965e+06	5.92405e+06	3.20897e+06	5.06059e+06	4.44363e+06
