# Supplementary material for: p53 regulates DREAM complex-mediated repression in a p21-independent manner
Source: EMBO J. 2025 Mar 4;44(8):2279–97. doi: 10.1038/s44318-025-00402-7 (PMC12000331; doi:10.1038/s44318-025-00402-7)
Supplement: Supplementary file 10 — Appendix Figure Source Data [file 44318_2025_402_MOESM10_ESM.zip › SD appendix figure/Figure S1/S1D/S1D Quantification.xlsx]

## Sheet: Sheet1
	Figure S1D			Quantification of immunoblotting data of biological replicates
		HCT116 WT		HCT116 P53-/-		HCT116 P21-/-			HCT116 WT		HCT116 P53-/-		HCT116 P21-/-			HCT116 WT		HCT116 P53-/-		HCT116 P21-/-			HCT116 WT		HCT116 P53-/-		HCT116 P21-/-
Fold change		si Control	Si p27	si Control	Si p27	si Control	Si p27		si Control	Si p27	si Control	Si p27	si Control	Si p27		si Control	Si p27	si Control	Si p27	si Control	Si p27		si Control	Si p27	si Control	Si p27	si Control	Si p27
Replicate#1 (in publication)	BLM	1	3.39	1	1.05961	1	1.02861	RAD 54	1	3.7791	1	1.1721	1	0.982638	RAD51	1	5.42636	1	1.03957	1	0.683983	P27	1	0.31856	1	0.173237	1	0.326854
Replicate#2	BLM	1	5.41574	1	0.892635	1	1.11281	RAD 54	1	9.257	1	0.478812	1	0.523906	RAD51	1	3.5022	1	1.29583	1	1.22065	P27	1	0.265899	1	0.542518	1	0.250638
Replicate#3	BLM	1	3.41652	1	0.732993	1	1.3378	RAD 54	1	7.15991	1	0.774717	1	0.926816	RAD51	1	7.92239	1	0.661902	1	1.23886	P27	1	0.023728	1	0.00524466	1	0.00969672
Avg	Avg	1	4.07409	1	0.895079	1	1.15974		1	6.732	1	0.808543	1	0.81112		1	5.61698	1	0.999101	1	1.04783		1	0.202729	1	0.240333	1	0.195729
SD	SD	0	1.16198	0	0.163322	0	0.159852		0	2.7639	0	0.34788	0	0.250295		0	2.21625	0	0.318897	0	0.315232		0	0.15724	0	0.274849	0	0.165555
