# Supplementary material for: p53 regulates DREAM complex-mediated repression in a p21-independent manner
Source: EMBO J. 2025 Mar 4;44(8):2279–97. doi: 10.1038/s44318-025-00402-7 (PMC12000331; doi:10.1038/s44318-025-00402-7)
Supplement: Supplementary file 10 — Appendix Figure Source Data [file 44318_2025_402_MOESM10_ESM.zip › SD appendix figure/Figure S1/S1E/S1E Quantification.xlsx]

## Sheet: Sheet1
	Figure S1E			Quantification of immunoblotting data of biological replicates
		HCT116 WT		HCT116 P53-/-		HCT116 P21-/-			HCT116 WT		HCT116 P53-/-		HCT116 P21-/-			HCT116 WT		HCT116 P53-/-		HCT116 P21-/-			HCT116 WT		HCT116 P53-/-		HCT116 P21-/-
Fold change		Si Control	Si p57	Si Control	Si p57	Si Control	Si p57		Si Control	Si p57	Si Control	Si p57	Si Control	Si p57		Si Control	Si p57	Si Control	Si p57	Si Control	Si p57		Si Control	Si p57	Si Control	Si p57	Si Control	Si p57
Replicate#1	BLM	1	1.02908	1	1.16716	1	0.420807	RAD54	1	0.867175	1	0.792845	1	0.304436	RAD51	1	2.32846	1	1.04489	1	0.64744	P57	1	0.00059724	1	0.000700188	1	0.0293699
Replicate#2	BLM	1	0.663588	1	0.483875	1	0.149906	RAD54	1	1.45037	1	1.0882	1	0.769422	RAD51	1	0.98889	1	1.45481	1	0.391955	P57	1	0.0907314	1	0.086447	1	0.248593
Replicate#3 (in publication)	BLM	1	0.560962	1	0.409435	1	0.222947	RAD54	1	1.18033	1	0.582188	1	0.235063	RAD51	1	0.97947	1	0.975346	1	0.483573	P57	1	0.000525187	1	0.000230956	1	6.36997e-05
Avg	Avg	1	0.75121	1	0.686824	1	0.264553		1	1.16596	1	0.821079	1	0.436307		1	1.43227	1	1.15835	1	0.507656		1	0.030618	1	0.0291261	1	0.0926754
SD	SD	0	0.246053	0	0.417646	0	0.140161		0	0.291864	0	0.254186	0	0.290564		0	0.776134	0	0.259087	0	0.129434		0	0.0520598	0	0.049642	0	0.135821
