# Supplementary material for: p53 regulates DREAM complex-mediated repression in a p21-independent manner
Source: EMBO J. 2025 Mar 4;44(8):2279–97. doi: 10.1038/s44318-025-00402-7 (PMC12000331; doi:10.1038/s44318-025-00402-7)
Supplement: Supplementary file 10 — Appendix Figure Source Data [file 44318_2025_402_MOESM10_ESM.zip › SD appendix figure/Figure S1/S1G/S1G Quantification.xlsx]

## Sheet: Sheet1
	Figure S1E			Quantification of immunoblotting data of biological replicates
		HCT116 WT	HCT116 p53-/- p53 WT	HCT116 p53-/- p53 TAD mutant
Fold change	DOX	-	+	+
Replicate#1	p53	1	0.906848	1.07123
Replicate#2	p53	1	1.56991	1.48166
Replicate#3 (in publication)	p53	1	1.12871	1.14632
Avg	Avg	1	1.23943	1.25877
SD	SD	0	0.337523	0.218534
