# Supplementary material for: p53 regulates DREAM complex-mediated repression in a p21-independent manner
Source: EMBO J. 2025 Mar 4;44(8):2279–97. doi: 10.1038/s44318-025-00402-7 (PMC12000331; doi:10.1038/s44318-025-00402-7)
Supplement: Supplementary file 10 — Appendix Figure Source Data [file 44318_2025_402_MOESM10_ESM.zip › SD appendix figure/Figure S1/S1H/S1H Quantification.xlsx]

## Sheet: Sheet1
				Figure S1H		Luciferase activity
					HCT116 p53-/- vector			HCT116 p53-/- p53 wildtype			HCT116 p53-/- p53 TAD mutant
					Replicate#1	Replicate#2	Replicate#3	Replicate#1	Replicate#2	Replicate#3	Replicate#1	Replicate#2	Replicate#3
				pGL3	332697	203297	37431.6	406778	198198	195339	469043	253756	315916
				BLM	2.01388e+07	1.42375e+07	1.01236e+07	8.76139e+06	1.46576e+06	760868	1.06124e+07	6.12358e+06	5.10975e+06
				RAD54	1.67567e+07	1.14952e+07	1.00763e+07	4.72341e+06	3.42032e+06	3.6219e+06	1.14821e+07	7.10063e+06	6.00061e+06
				RAD51	1.65327e+07	1.27009e+07	9.6418e+06	5.83794e+06	4.89169e+06	2.96052e+06	6.88589e+06	7.96433e+06	5.4296e+06
