# Supplementary material for: p53 regulates DREAM complex-mediated repression in a p21-independent manner
Source: EMBO J. 2025 Mar 4;44(8):2279–97. doi: 10.1038/s44318-025-00402-7 (PMC12000331; doi:10.1038/s44318-025-00402-7)
Supplement: Supplementary file 10 — Appendix Figure Source Data [file 44318_2025_402_MOESM10_ESM.zip › SD appendix figure/Figure S1/S1I/S1I Quantification.xlsx]

## Sheet: Sheet1
				Figure S1I		Luciferase activity
					HCT116 p53-/- vector			HCT116 p53-/- p53 wildtype			HCT116 p53-/- p53 TAD mutant
					Replicate#1	Replicate#2	Replicate#3	Replicate#1	Replicate#2	Replicate#3	Replicate#1	Replicate#2	Replicate#3
				BRCA1	6.11331e+06	5.12742e+06	4.01662e+06	1.61325e+06	487800	540364	1.76864e+06	1.94559e+06	1.21535e+06
