# Supplementary material for: p53 regulates DREAM complex-mediated repression in a p21-independent manner
Source: EMBO J. 2025 Mar 4;44(8):2279–97. doi: 10.1038/s44318-025-00402-7 (PMC12000331; doi:10.1038/s44318-025-00402-7)
Supplement: Supplementary file 10 — Appendix Figure Source Data [file 44318_2025_402_MOESM10_ESM.zip › SD appendix figure/Figure S1/S1J/S1J Quantification.xlsx]

## Sheet: Sheet1
				Figure S1J		qPCR fold channge of DREAM complex targets in absence of Doxycycline
					HCT116 p53-/- vector			HCT116 p53-/- p53 wildtype			HCT116 p53-/- p53 TAD mutant
					Replicate#1	Replicate#2	Replicate#3	Replicate#1	Replicate#2	Replicate#3	Replicate#1	Replicate#2	Replicate#3
				p53	1	1	1	0.881208	0.943	1.06699	1.09652	1.23543	1.03663
				p21	1	1	1	0.885054	0.885054	0.888699	0.99577	1.10556	1.05927
				BIRC5	1	1	1	0.865558	1.113	0.783844	0.927403	1.07429	1.15693
				BUB1	1	1	1	0.895516	0.807	1.02289	0.844606	0.936674	1.22887
				CHEK2	1	1	1	1.03317	1.088	0.919023	1.0435	0.843314	1.50446
				POLD1	1	1	1	0.969228	0.876	0.717206	1.02103	0.766581	1.29721
				MELK	1	1	1	0.808396	1.283	1.03004	1.29331	0.796083	1.13454
				PLK1	1	1	1	0.972133	0.881	0.727609	0.962249	1.10333	1.13163
				B-MYB	1	1	1	1.13082	1.029	1.01765	0.896943	0.817579	1.19715
				CDC45	1	1	1	0.778953	1.26	0.839185	0.795287	0.846445	1.23618
				FOXM1	1	1	1	1.39256	0.828	1.0585	0.96487	1.11545	0.928496
				BLM	1	1	1	0.834137	1.079	1.07756	0.890775	0.9678	1.0692
				RAD54	1	1	1	1.07709	0.916	1.04755	1.07738	0.80239	1.10383
				BRCA1	1	1	1	1.22002	1.064	1.1774	0.893079	0.845804	0.983406
				RAD51	1	1	1	1.15601	0.793	0.847735	0.895384	0.865823	1.06566
