# Supplementary material for: p53 regulates DREAM complex-mediated repression in a p21-independent manner
Source: EMBO J. 2025 Mar 4;44(8):2279–97. doi: 10.1038/s44318-025-00402-7 (PMC12000331; doi:10.1038/s44318-025-00402-7)
Supplement: Supplementary file 10 — Appendix Figure Source Data [file 44318_2025_402_MOESM10_ESM.zip › SD appendix figure/Figure S2/S2A/S2A Quantification.xlsx]

## Sheet: Sheet1
	Figure S2A			Quantification of immunoblotting data of biological replicates
		HCT116 WT
	Fold change		DMSO	NUTLIN	5FU	DOXORUBICIN		DMSO	NUTLIN	5FU	DOXORUBICIN
	Replicate#1	BLM	1	0.0860457	0.194608	0.250553	RAD51	1	0.0649618	0.0787068	0.310162
	Replicate#2 (in publication)	BLM	1	0.420594	0.076434	0.294153	RAD51	1	0.0586885	0.0694214	0.368151
	Replicate#3	BLM	1	0.306547	0.114675	0.123926	RAD51	1	0.0608946	0.171888	0.147593
	Avg	Avg	1	0.271062	0.128572	0.222877		1	0.061515	0.106672	0.275302
	SD	SD	0	0.170074	0.0603004	0.0884237		0	0.00318233	0.0566689	0.114337
