# Supplementary material for: p53 regulates DREAM complex-mediated repression in a p21-independent manner
Source: EMBO J. 2025 Mar 4;44(8):2279–97. doi: 10.1038/s44318-025-00402-7 (PMC12000331; doi:10.1038/s44318-025-00402-7)
Supplement: Supplementary file 10 — Appendix Figure Source Data [file 44318_2025_402_MOESM10_ESM.zip › SD appendix figure/Figure S2/S2B/S2B Quantification.xlsx]

## Sheet: Sheet1
	Figure S2B			Quantification of immunoblotting data of biological replicates
		HCT116 p53-/-
	Fold change		DMSO	NUTLIN	5FU	DOXORUBICIN		DMSO	NUTLIN	5FU	DOXORUBICIN
	Replicate#1	BLM	1	1.01295	0.791144	0.758522	RAD51	1	1.03698	1.38935	1.55991
	Replicate#2	BLM	1	0.861297	0.839326	0.881543	RAD51	1	0.926396	1.1428	1.02551
	Replicate#3 (in publication)	BLM	1	0.882217	1.16801	1.26544	RAD51	1	1.09102	1.02348	1.09152
	Avg	Avg	1	0.918822	0.932827	0.968502		1	1.01813	1.18521	1.22565
	SD	SD	0	0.0821881	0.205095	0.264412		0	0.0839165	0.186588	0.291358
