# Supplementary material for: p53 regulates DREAM complex-mediated repression in a p21-independent manner
Source: EMBO J. 2025 Mar 4;44(8):2279–97. doi: 10.1038/s44318-025-00402-7 (PMC12000331; doi:10.1038/s44318-025-00402-7)
Supplement: Supplementary file 10 — Appendix Figure Source Data [file 44318_2025_402_MOESM10_ESM.zip › SD appendix figure/Figure S2/S2C/S2C Quantification.xlsx]

## Sheet: Sheet1
	Figure S2C			Quantification of immunoblotting data of biological replicates
		HCT116 21-/-
	Fold change		DMSO	NUTLIN	5FU	DOXORUBICIN		DMSO	NUTLIN	5FU	DOXORUBICIN
	Replicate#1 (in publication)	BLM	1	0.258572	0.319583	0.404673	RAD51	1	0.353365	0.392236	0.227851
	Replicate#2	BLM	1	0.122129	0.321681	0.0157378	RAD51	1	0.128283	0.107858	0.159861
	Replicate#3	BLM	1	0.193946	0.0993332	0.207964	RAD51	1	0.238087	0.0357978	0.030557
	Avg	Avg	1	0.191549	0.246866	0.209458		1	0.239912	0.17863	0.139423
	SD	SD	0	0.0682528	0.127771	0.194472		0	0.112552	0.188464	0.100222
