# Supplementary material for: p53 regulates DREAM complex-mediated repression in a p21-independent manner
Source: EMBO J. 2025 Mar 4;44(8):2279–97. doi: 10.1038/s44318-025-00402-7 (PMC12000331; doi:10.1038/s44318-025-00402-7)
Supplement: Supplementary file 10 — Appendix Figure Source Data [file 44318_2025_402_MOESM10_ESM.zip › SD appendix figure/Figure S3/S3A/S3A Quantification.xlsx]

## Sheet: Sheet1
				Figure S3A		qPCR Fold change
					siControl			sip53
				HCT116 WT	Replicate#1	Replicate#2	Replicate#3	Replicate#1	Replicate#2	Replicate#3
				BLM	1	1	1	1.69301	1.57877	1.59728
