# Supplementary material for: p53 regulates DREAM complex-mediated repression in a p21-independent manner
Source: EMBO J. 2025 Mar 4;44(8):2279–97. doi: 10.1038/s44318-025-00402-7 (PMC12000331; doi:10.1038/s44318-025-00402-7)
Supplement: Supplementary file 10 — Appendix Figure Source Data [file 44318_2025_402_MOESM10_ESM.zip › SD appendix figure/Figure S3/S3C/S3C Quantification.xlsx]

## Sheet: Sheet1
				Figure S3C		BLM nascent mRNA qPCR Fold change
					HCT 116 WT			HCT 116 p53-/-
					Replicate#1	Replicate#2	Replicate#3	Replicate#1	Replicate#2	Replicate#3
				30minutes	1	1	1	1.41673	1.53572	1.58371
				45minutes	1.28784	1.51827	1.40845	1.611	2.24971	2.382
				60minutes	1.27622	1.48699	1.59009	2.90165	3.01	3.31694
