# Supplementary material for: p53 regulates DREAM complex-mediated repression in a p21-independent manner
Source: EMBO J. 2025 Mar 4;44(8):2279–97. doi: 10.1038/s44318-025-00402-7 (PMC12000331; doi:10.1038/s44318-025-00402-7)
Supplement: Supplementary file 10 — Appendix Figure Source Data [file 44318_2025_402_MOESM10_ESM.zip › SD appendix figure/Figure S3/S3D/S3D Quantification.xlsx]

## Sheet: Sheet1
				Figure S3D		p53 qPCR Fold change
					HCT116 WT			HCT116 p53-/-			HCT116 p21-/-
					Replicate#1	Replicate#2	Replicate#3	Replicate#1	Replicate#2	Replicate#3	Replicate#1	Replicate#2	Replicate#3
				siControl	1	1	1	0.0965182	0.1528	0.125909	1.26377	1.44372	1.72999
				siE2F4	1	1	1	0.212905	0.2218	0.181492	1.59592	1.21543	1.343
				sip130	1	1	1	0.142576	0.2057	0.165484	1.34215	1.42074	1.4292
				sip107	1	1	1	0.128703	0.2328	0.0629185	1.53853	1.60035	1.51437
				sip130 +sip107	1	1	1	0.123022	0.1756	0.150348	1.36734	1.62052	1.37064
