# Supplementary material for: p53 regulates DREAM complex-mediated repression in a p21-independent manner
Source: EMBO J. 2025 Mar 4;44(8):2279–97. doi: 10.1038/s44318-025-00402-7 (PMC12000331; doi:10.1038/s44318-025-00402-7)
Supplement: Supplementary file 10 — Appendix Figure Source Data [file 44318_2025_402_MOESM10_ESM.zip › SD appendix figure/Figure S3/S3E/S3E Quantification.xlsx]

## Sheet: Sheet1
				Figure S3E		p21 qPCR Fold change
					HCT116 WT			HCT116 p53-/-			HCT116 p21-/-
					Replicate#1	Replicate#2	Replicate#3	Replicate#1	Replicate#2	Replicate#3	Replicate#1	Replicate#2	Replicate#3
				siControl	1	1	1	0.575589	0.5547	0.629486	0.0708532	0.0925812	0.0500626
				siE2F4	1	1	1	0.681731	0.5569	0.62124	0.0883516	0.102151	0.0844907
				sip130	1	1	1	0.49385	0.6802	0.566494	0.0896796	0.173325	0.11114
				sip107	1	1	1	0.598728	0.5287	0.683443	0.0451469	0.141635	0.197085
				sip130 +sip107	1	1	1	0.496355	0.6306	0.694067	0.0730649	0.114574	0.164819
