# Supplementary material for: p53 regulates DREAM complex-mediated repression in a p21-independent manner
Source: EMBO J. 2025 Mar 4;44(8):2279–97. doi: 10.1038/s44318-025-00402-7 (PMC12000331; doi:10.1038/s44318-025-00402-7)
Supplement: Supplementary file 10 — Appendix Figure Source Data [file 44318_2025_402_MOESM10_ESM.zip › SD appendix figure/Figure S3/S3F/S3F Quantification.xlsx]

## Sheet: Sheet1
				Figure S3F		E2F4 qPCR Fold change
					HCT116 WT			HCT116 p53-/-			HCT116 p21-/-
					Replicate#1	Replicate#2	Replicate#3	Replicate#1	Replicate#2	Replicate#3	Replicate#1	Replicate#2	Replicate#3
				siControl	1	1	1	1	1	1	1	1	1
				siE2F4	0.262206	0.5214	0.397483	0.196137	0.5059	0.529157	0.142274	0.494179	0.15669
				sip130	0.847287	1.1905	0.939591	1.14183	0.88	1.02222	1.19568	1.02467	1.09029
				sip107	1.0153	1.0759	0.948834	0.837322	1.048	1.055	0.922463	1.13284	1.24408
				sip130 +sip107	0.905782	1.1929	0.94957	0.839541	0.9709	0.978597	0.896995	1.05614	0.910189
