# Supplementary material for: p53 regulates DREAM complex-mediated repression in a p21-independent manner
Source: EMBO J. 2025 Mar 4;44(8):2279–97. doi: 10.1038/s44318-025-00402-7 (PMC12000331; doi:10.1038/s44318-025-00402-7)
Supplement: Supplementary file 10 — Appendix Figure Source Data [file 44318_2025_402_MOESM10_ESM.zip › SD appendix figure/Figure S3/S3G/S3G Quantification.xlsx]

## Sheet: Sheet1
				Figure S3G		p107 qPCR Fold change
					HCT116 WT			HCT116 p53-/-			HCT116 p21-/-
					Replicate#1	Replicate#2	Replicate#3	Replicate#1	Replicate#2	Replicate#3	Replicate#1	Replicate#2	Replicate#3
				siControl	1	1	1	1	1	1	1	1	1
				siE2F4	0.933981	1.10885	1.10583	1.25356	1.53916	1.00886	1.04616	1.01303	1.13199
				sip130	1.00426	0.945495	0.926074	1.28701	1.16425	0.948778	0.887569	0.954371	0.963691
				sip107	0.34661	0.410662	0.484584	0.472379	0.447334	0.531379	0.155943	0.487744	0.362792
				sip130 +sip107	0.373309	0.478167	0.464163	0.32357	0.396814	0.417829	0.199288	0.497428	0.422781
