# Supplementary material for: p53 regulates DREAM complex-mediated repression in a p21-independent manner
Source: EMBO J. 2025 Mar 4;44(8):2279–97. doi: 10.1038/s44318-025-00402-7 (PMC12000331; doi:10.1038/s44318-025-00402-7)
Supplement: Supplementary file 10 — Appendix Figure Source Data [file 44318_2025_402_MOESM10_ESM.zip › SD appendix figure/Figure S3/S3H/S3H Quantification.xlsx]

## Sheet: Sheet1
				Figure S3H		p130 qPCR Fold change
					HCT116 WT			HCT116 p53-/-			HCT116 p21-/-
					Replicate#1	Replicate#2	Replicate#3	Replicate#1	Replicate#2	Replicate#3	Replicate#1	Replicate#2	Replicate#3
				siControl	1	1	1	1	1	1	1	1	1
				siE2F4	1.13597	1.13982	0.991976	1.06315	0.943012	1.05195	0.961544	0.855351	0.981626
				sip130	0.331125	0.433104	0.469319	0.232929	0.436258	0.431073	0.229557	0.34707	0.281147
				sip107	1.10699	0.970181	1.22244	0.978218	0.891116	0.796776	0.54128	1.03592	0.895169
				sip130 +sip107	0.330196	0.45447	0.49284	0.141791	0.44875	0.420973	0.121077	0.409639	0.419636
