# Supplementary material for: p53 regulates DREAM complex-mediated repression in a p21-independent manner
Source: EMBO J. 2025 Mar 4;44(8):2279–97. doi: 10.1038/s44318-025-00402-7 (PMC12000331; doi:10.1038/s44318-025-00402-7)
Supplement: Supplementary file 10 — Appendix Figure Source Data [file 44318_2025_402_MOESM10_ESM.zip › SD appendix figure/Figure S3/S3I/S3I Quantification.xlsx]

## Sheet: Sheet1
				Figure S3I		Fold enrichemnt of E2F4, p130 and p107 on BLM promoter
					HCT116 WT			HCT116 p53-/-			HCT116 p21-/-
					Replicate#1	Replicate#2	Replicate#3	Replicate#1	Replicate#2	Replicate#3	Replicate#1	Replicate#2	Replicate#3
			E2F4 ab	#1	1.67469	1.49168	1.409	0.957136	1.19352	0.96	1.131	1.19614	0.939
				#2	3.57046	2.51595	2.485	0.945971	1.02397	0.981	1.72093	1.77816	1.472
				#3	1.41732	1.38702	1.621	0.840183	1.15708	0.949	0.871466	0.917826	1.043
				GAPDH	1.10765	1.00696	0.982	1.23878	1.12894	0.974	0.966131	0.905293	1.084
			p130 ab	#1	1.44221	0.933423	0.82	0.738847	0.633689	0.961	0.973026	1.08265	0.993
				#2	3.83374	2.6419	2.148	0.908446	0.904224	1.004	1.52439	1.80551	1.488
				#3	1.10954	0.827959	0.955	1.04453	1.09968	0.878	0.871466	1.18597	0.854
				GAPDH	1.27126	1.15825	0.989	0.91745	0.97499	1.01	1.09476	0.9656	1.068
			p107 ab	#1	1.15646	0.964149	0.85	0.916158	1.07714	0.968	0.861823	0.976717	0.948
				#2	1.72768	1.72358	1.456	0.906505	1.07372	1.101	1.08508	1.65473	1.41531
				#3	1.4855	0.940163	1.228	0.931958	0.799792	0.919	1.1255	1.03684	1.101
				GAPDH	1.23719	1.03736	1.064	1.02206	1.27149	0.919	1.1312	1.03167	1.005
