# Supplementary material for: p53 regulates DREAM complex-mediated repression in a p21-independent manner
Source: EMBO J. 2025 Mar 4;44(8):2279–97. doi: 10.1038/s44318-025-00402-7 (PMC12000331; doi:10.1038/s44318-025-00402-7)
Supplement: Supplementary file 10 — Appendix Figure Source Data [file 44318_2025_402_MOESM10_ESM.zip › SD appendix figure/Figure S3/S3J/S3J Quantification.xlsx]

## Sheet: Sheet1
				Figure S3J		Fold enrichment of p53 to the BLM promoter #2 site
					HCT116 WT			HCT116 p53-/-			HCT116 p21-/-
					Replicate#1	Replicate#2	Replicate#3	Replicate#1	Replicate#2	Replicate#3	Replicate#1	Replicate#2	Replicate#3
				Control	1.26535	1.46268	1.32318	0.9834	1.0766	1.01634	1.27231	1.2757	1.20009
				5-FU	1.90393	2.03456	1.88329	1.06918	0.906689	0.963215	1.60894	1.5992	1.5452
