# Supplementary material for: p53 regulates DREAM complex-mediated repression in a p21-independent manner
Source: EMBO J. 2025 Mar 4;44(8):2279–97. doi: 10.1038/s44318-025-00402-7 (PMC12000331; doi:10.1038/s44318-025-00402-7)
Supplement: Supplementary file 10 — Appendix Figure Source Data [file 44318_2025_402_MOESM10_ESM.zip › SD appendix figure/Figure S5/S5A/S5A Quantification.xlsx]

## Sheet: Sheet1
		Figure S5A			Fold change enrichment of E2F4-p53 to the BLM promoter #2 site
			HT1080 WT			HT1080 p53-/-			HT1080 p21-/-
			Replicate#1	Replicate#2	Replicate#3	Replicate#1	Replicate#2	Replicate#3	Replicate#1	Replicate#2	Replicate#3
		E2F4-p53	2.28556	2.66733	2.13465	1.04391	0.937346	1.01251	1.78869	1.9044	1.84476
