# Supplementary material for: p53 regulates DREAM complex-mediated repression in a p21-independent manner
Source: EMBO J. 2025 Mar 4;44(8):2279–97. doi: 10.1038/s44318-025-00402-7 (PMC12000331; doi:10.1038/s44318-025-00402-7)
Supplement: Supplementary file 10 — Appendix Figure Source Data [file 44318_2025_402_MOESM10_ESM.zip › SD appendix figure/Figure S5/S5B/S5B Quantification.xlsx]

## Sheet: Sheet1
		Figure S5B			Fold change enrichment of E2F4-p53 to the BLM promoter #2 site
		HCT116 WT	siControl			sip130			sip107
			Replicate#1	Replicate#2	Replicate#3	Replicate#1	Replicate#2	Replicate#3	Replicate#1	Replicate#2	Replicate#3
			2.27135	2.25279	2.62618	1.04923	1.13554	0.904945	1.95461	1.96529	1.8067
