# Supplementary material for: p53 regulates DREAM complex-mediated repression in a p21-independent manner
Source: EMBO J. 2025 Mar 4;44(8):2279–97. doi: 10.1038/s44318-025-00402-7 (PMC12000331; doi:10.1038/s44318-025-00402-7)
Supplement: Supplementary file 10 — Appendix Figure Source Data [file 44318_2025_402_MOESM10_ESM.zip › SD appendix figure/Figure S6/S6A/S6A Quantification.xlsx]

## Sheet: Sheet1
				Figure S6A		BLM promoter luciferase activity
		HCT116 p53-/- cells
	Overexpressed amount	Control			50ng			100ng			200ng			500ng
		Replicate#1	Replicate#2	Replicate#3	Replicate#1	Replicate#2	Replicate#3	Replicate#1	Replicate#2	Replicate#3	Replicate#1	Replicate#2	Replicate#3	Replicate#1	Replicate#2	Replicate#3
	p53 WT	485060	581962	668060	91668.1	142024	80088.9	57365	130042	59662.6	53031.1	94208.9	29869.5	39915.4	79964.6	24222.3
	p53 R175H	485060	581962	668060	488908	513333	456826	456984	692739	399906	413913	719961	368674	537468	640255	253224
	p53 R248H	485060	581962	668060	368340	663122	349454	308930	743325	398796	255050	868984	328996	303760	900087	420200
	p53 R248Q	485060	581962	668060	467579	595987	336686	391625	814394	416980	485450	664983	467432	308916	939780	482895
