# Supplementary material for: p53 regulates DREAM complex-mediated repression in a p21-independent manner
Source: EMBO J. 2025 Mar 4;44(8):2279–97. doi: 10.1038/s44318-025-00402-7 (PMC12000331; doi:10.1038/s44318-025-00402-7)
Supplement: Supplementary file 10 — Appendix Figure Source Data [file 44318_2025_402_MOESM10_ESM.zip › SD appendix figure/Figure S6/S6B/S6B Quantification.xlsx]

## Sheet: Sheet1
				Figure S6B		RAD51 promoter luciferase activity
		HCT116 p53-/- cells
		Vector			P53 wildtype			p53 R175H			p53 R248Q
		Replicate#1	Replicate#2	Replicate#3	Replicate#1	Replicate#2	Replicate#3	Replicate#1	Replicate#2	Replicate#3	Replicate#1	Replicate#2	Replicate#3
	Rad51	419060	274686	313489	78812.6	59636.7	61401.3	401592	240567	274400	417152	286963	335104
