# Supplementary material for: p53 regulates DREAM complex-mediated repression in a p21-independent manner
Source: EMBO J. 2025 Mar 4;44(8):2279–97. doi: 10.1038/s44318-025-00402-7 (PMC12000331; doi:10.1038/s44318-025-00402-7)
Supplement: Supplementary file 10 — Appendix Figure Source Data [file 44318_2025_402_MOESM10_ESM.zip › SD appendix figure/Figure S6/S6E/S6E Quantification.xlsx]

## Sheet: Sheet1
		Figure S6E			qPCR Fold change of DREAM complex targets in absence of Doxycycline
			HCT116 p53-/- vector			HCT116 p53-/- p53 wildtype			HCT116 p53-/- p53 R175H
			Replicate#1	Replicate#2	Replicate#3	Replicate#1	Replicate#2	Replicate#3	Replicate#1	Replicate#2	Replicate#3
		p53	1	1	1	0.881208	0.943	1.06699	1.49705	0.794917	1.38513
		p21	1	1	1	0.885054	0.885054	0.888699	0.943922	0.943922	0.914941
		BIRC5	1	1	1	0.865558	1.113	0.783844	0.776408	1.17637	1.29306
		BUB1	1	1	1	0.895516	0.807	1.02289	0.725888	0.852745	1.11388
		CHEK2	1	1	1	1.03317	1.088	0.919023	0.939928	1.07358	0.858975
		POLD1	1	1	1	0.969228	0.876	0.717206	0.864844	0.919237	0.896442
		MELK	1	1	1	0.808396	1.283	1.03004	0.955246	1.09133	0.842858
		PLK1	1	1	1	0.972133	0.881	0.727609	0.87783	1.06142	1.00722
		B-MYB	1	1	1	1.13082	1.029	1.01765	1.24258	0.944724	1.18713
		CDC45	1	1	1	0.778953	1.26	0.839185	0.921718	0.986058	1.09249
		FOXM1	1	1	1	1.39256	0.828	1.0585	0.810662	0.93592	0.756153
		BLM	1	1	1	0.834137	1.079	1.07756	0.813264	1.15769	0.956965
		RAD54	1	1	1	1.07709	0.916	1.04755	0.876404	1.13696	2.04478
		BRCA1	1	1	1	1.22002	1.064	1.1774	1.05001	1.01049	1.33917
		RAD51	1	1	1	1.15601	0.793	0.847735	0.700529	1.19747	0.845586
